# Supplementary material for: SWATH-MS data of Drosophila melanogaster proteome dynamics during embryogenesis
Source: Data Brief. 2016 Oct 24;9:771–5. doi: 10.1016/j.dib.2016.10.009 (PMC5097952; doi:10.1016/j.dib.2016.10.009)
Supplement: Supplementary file 2 — Supplementary material [file mmc2.xlsx]

## Sheet: Raw data
Entry	Entry name	Protein names	Gene names	Stage_0-4.5h_R1	Stage_0-4.5h_R2	Stage_0-4.5h_R3	Stage_4.5-9h_R1	Stage_4.5-9h_R2	Stage_4.5-9h_R3	Stage_9-13.5h_R1	Stage_9-13.5h_R2	Stage_9-13.5h_R3	Stage_13.5-18h_R1	Stage_13.5-18h_R2	Stage_13.5-18h_R3	Stage_18-22.5h_R1	Stage_18-22.5h_R2	Stage_18-22.5h_R3
E1NZD7	E1NZD7_DROME	RT10291p (Fragment)	CG7702-RB	220.879	6.67583	242.522	256.571	21.7064	206.741	226.075	204.508	164.766	37.4318	28.7939	8.9194	178.687	199.026	13.124
Q9V730	EXT1_DROME	Exostosin-1 (EC 2.4.1.224) (EC 2.4.1.225) (Protein tout-velu)	ttv DEXT1 CG10117	345.699	173.713	391.72	115.046	647.856	484.156	520.96	415.912	462.475	279.145	277.165	362.648	516.062	344.024	60.5666
Q9VL31	RIP_DROME	RIP-like protein (RIP-alpha)	Ripalpha CG18145	97.8976	106.1	100.395	49.9709	41.5793	44.1686	47.6864	40.617	28.8215	10.609	7.95621	9.09108	20.1769	51.514	11.2061
Q9VQX4	PNCB_DROME	Nicotinate phosphoribosyltransferase (NAPRTase) (EC 6.3.4.21)	CG3714	699.515	673.406	527.658	809.883	1103.72	769.244	622.815	801.801	930.677	731.199	835.544	1138.44	1276.23	1254.74	217.35
Q8SYN7	Q8SYN7_DROME	RE50056p	CG11164	339.623	363.628	395.527	397.559	406.754	354.336	315.564	279.917	232.289	1455.89	2217.52	140.671	132.797	187.233	93.226
Q9VUE5	Q9VUE5_DROME	LD17962p (Stonewall, isoform A) (Stonewall, isoform C)	stwl CG3836 Dmel_CG3836	92.6835	84.7355	75.7925	30.7305	137.851	125.921	97.2837	142.907	133.242	180.635	120.634	240.044	19.6566	22.1292	32.3073
C4IY22	C4IY22_DROME	RH09117p	CG42236-RD	177.974	190.71	188.492	165.065	149.534	158.694	107.08	133.623	132.537	61.9477	66.6529	110.827	141.251	59.2513	39.4048
Q8MSW6	Q8MSW6_DROME	LD23540p	Bub3 CG7581	647.962	754.685	767.496	926.459	946.736	874.11	660.042	636.324	599.932	734.103	414.678	466.186	306.064	346.299	257.845
Q9VIK6	Q9VIK6_DROME	Centrocortin, isoform A (Centrocortin, isoform B) (LD41224p)	Cen CG1962 Dmel_CG1962	33.9785	27.4282	32.5066	12.2	24.9439	19.5311	14.6168	15.203	10.9505	56.2449	12.9622	13.2072	287.947	151.751	5.86411
Q9VW09	LTN1_DROME	E3 ubiquitin-protein ligase listerin (EC 6.3.2.-)	l(3)76BDr CG32210	140.506	124.99	129.373	126.242	208.668	155.005	184.122	136.387	179.918	98.3552	206.051	101.05	1314.43	1625.04	58.052
Q9VZS1	Q9VZS1_DROME	LD28127p (Uncharacterized protein, isoform A) (EC 3.1.3.16) (Uncharacterized protein, isoform B)	CG17746 Dmel_CG17746	92.8288	60.8639	72.6135	45.4364	31.3276	64.2688	46.8358	43.4153	44.3784	28.2012	18.9862	36.8122	20.0333	26.8493	15.1103
X2JDP6	X2JDP6_DROME	CG4747, isoform C (EC 1.1.1.31) (EC 1.1.1.44)	CG4747 Dmel_CG4747	60.1063	86.1658	86.073	103.071	68.3377	158.41	134.94	183.835	159.717	67.811	191.02	109.019	44.6258	63.9928	59.1622
Q9VD26	ZFPL1_DROME	Zinc finger protein-like 1 homolog	CG5382	58.7599	46.1618	44.4991	50.1133	51.9863	88.4591	69.7867	56.7669	63.9297	46.9729	81.2352	96.2887	665.523	688.502	21.8326
Q7PLS8	INT3_DROME	Integrator complex subunit 3 homolog (SOSS complex subunit A homolog)	IntS3 CG17665	43.7076	38.3931	76.6976	32.0337	81.584	52.0103	55.752	73.8511	93.0337	289.129	89.9693	79.4511	51.8293	59.6539	22.4508
Q9V637	PSMF1_DROME	Proteasome inhibitor PI31 subunit	PI31 CG8979	189.387	49.9144	292.195	171.125	186.591	282.029	191.448	194.123	63.6124	182.328	170.778	120.881	177.642	155.25	55.9799
Q7K4B3	ELP2_DROME	Probable elongator complex protein 2 (ELP2) (Stat3-interacting protein homolog)	Elp2 StIP CG11887	19.6891	7.47234	6.0997	24.4767	20.5148	21.8722	33.0566	29.6034	9.0497	11.3889	20.7068	40.0572	18.1957	20.2134	11.4829
Q9VAA9	Q9VAA9_DROME	CG7946, isoform A (CG7946, isoform B) (LD23804p)	CG7946 Dmel_CG7946	27.1762	48.3918	29.1529	36.4062	26.1671	53.3906	42.5384	45.224	33.5296	7.68095	22.4063	30.5068	30.1911	23.9622	18.0383
Q7K1H0	Q7K1H0_DROME	GH09096p (Uncharacterized protein, isoform B) (Uncharacterized protein, isoform C)	CG6491 CG32066 Dmel_CG32066	7.48363	10.5616	6.44739	6.91149	3.23979	7.46162	4.4604	6.31684	7.20459	22.0164	4.19884	6.21429	17.5305	8.34841	1.55932
Q9VHR5	Q9VHR5_DROME	CG9684	CG9684 Dmel_CG9684	13.0821	21.0907	15.3096	7.01679	15.74	16.9914	12.5662	18.235	13.7674	7.03513	3.07838	10.734	78.1924	3.16107	6.56088
P54351	NSF2_DROME	Vesicle-fusing ATPase 2 (EC 3.6.4.6) (N-ethylmaleimide-sensitive fusion protein 2) (NEM-sensitive fusion protein 2) (Vesicular-fusion protein NSF2) (dNsf-2) (NSF-2)	Nsf2 CG33101	952.625	126.045	2080.89	1958.7	2399.67	2103.59	1546.37	1562.79	1849.47	1060.96	1378.36	619.573	798.958	839.848	733.77
P27864	RRP1_DROME	Recombination repair protein 1 (DNA-(apurinic or apyrimidinic site) lyase) (EC 4.2.99.18)	Rrp1 CG3178	108.727	66.3897	82.9937	187.372	79.7814	180.361	198.734	168.771	144.166	121.95	118.152	111.906	252.966	185.448	66.4479
A4V3G8	A4V3G8_DROME	Ballchen, isoform B (EC 2.7.11.-)	ball CG6386 Dmel_CG6386	52.9881	46.9546	100.577	88.1009	22.656	62.0335	66.9249	74.821	56.6663	70.5233	49.0258	486.162	553.335	280.373	25.4951
M9NEV0	M9NEV0_DROME	Little imaginal discs, isoform C (Little imaginal discs, isoform D) (Little imaginal discs, isoform E) (Little imaginal discs, isoform F) (EC 1.14.11.-) (EC 2.3.1.48)	lid CG9088 Dmel_CG9088	31.9119	32.7316	438.05	54.7544	35.8179	41.0967	28.5568	44.0454	511.571	42.8724	841.605	495.254	517.547	482.851	15.4399
A1Z8M2	A1Z8M2_DROME	Toutatis, isoform A	tou CG10897 Dmel_CG10897	381.11	355.938	115.574	508.73	390.406	468.761	378.537	378.33	485.908	804.293	574.061	476.501	366.667	304.649	167.672
C0MJ66	C0MJ66_DROME	CG5363-PA	CG5363	754.193	836.136	795.631	783.284	945.232	836.861	535.531	574.061	592.951	358.946	491.051	426.15	250.109	241.351	241.682
Q0E8G6	Q0E8G6_DROME	CG3689, isoform C (EC 3.-.-.-)	CG3689 Dmel_CG3689	249.54	343.67	294.775	394.314	244.326	273.649	356.65	283.023	231.113	187.848	297.531	269.307	262.659	235.956	129.117
Q9VC94	Q9VC94_DROME	CG5728 (LD41803p)	CG5728 Dmel_CG5728	21.5318	21.8188	53.7076	75.8857	34.3257	38.1079	23.2962	28.5403	12.986	25.9962	31.3259	24.3521	27.8203	31.1361	7.3544
I1WYG8	I1WYG8_DROME	DNA primase large subunit (EC 2.7.7.-)	DNApol-alpha60-RA	34.9768	57.245	43.5661	46.5493	44.0349	55.8095	37.1362	36.0567	35.5025	66.3472	29.0703	24.9711	13.3303	48.8165	16.834
H0RNN8	H0RNN8_DROME	FI17503p1 (Uncharacterized protein, isoform B)	CG13096-RA CG13096 Dmel_CG13096	225.697	164.307	42.5938	354.396	169.866	360.635	292.792	302.235	300.723	322.211	320.858	235.764	38.3938	121.943	132.824
P51406	BYS_DROME	Bystin (Protein bys)	bys CG1430	23.3012	13.6368	18.3356	38.1692	40.5884	49.3137	58.0895	55.1741	53.0842	84.7507	71.6915	72.885	32.603	38.5835	22.0421
B3LF78	B3LF78_DROME	Fmr1, isoform F (RE61538p)	Fmr1 CG6203 Dmel_CG6203	674.259	532.503	860.101	681.83	721.553	688.668	472.21	535.522	462.925	391.138	445.339	444.826	279.186	308.211	258.698
Q9VU65	POC1_DROME	POC1 centriolar protein homolog (Proteome of centrioles 1)	Poc1 CG10191	20.549	17.4357	19.0209	44.9238	2.88848	35.7418	21.5094	32.0474	21.542	13.182	16.8258	26.3939	5.01227	16.1466	5.36874
Q03427	LAMC_DROME	Lamin-C (pG-IF)	LamC CG10119	55.4093	78.3008	31.4475	218.765	59.8753	99.2744	172.605	156.292	127.297	378.378	300.193	389.052	272.513	60.8063	55.2575
Q9VPL0	Q9VPL0_DROME	CG3436, isoform A (CG3436, isoform C) (GM13767p)	CG3436 Dmel_CG3436	167.504	132.677	142.825	176.833	134.347	224.837	137.527	208.852	165.564	86.0064	137.652	126.552	18.138	66.3315	87.072
Q9VS02	Q9VS02_DROME	CG9953 (EC 3.4.16.-)	CG9953 Dmel_CG9953	1281.6	1313.26	1411.29	910.607	1396.43	1169.41	744.806	792.063	910.77	629.63	739.044	812.562	332.702	295.381	399.279
Q7K0Q2	Q7K0Q2_DROME	LD41918p (Ran binding protein 11) (Ranbp11)	Ranbp11 CG33139 Dmel_CG33139	68.708	75.7314	53.2155	59.4905	71.7767	60.0319	40.9661	35.0407	52.2305	491.78	80.0365	127.291	126.927	32.0958	14.5152
Q9VBU8	Q9VBU8_DROME	Nucleoporin 37kD, isoform A (Nucleoporin 37kD, isoform B) (SD22926p)	Nup37 CG11875 Dmel_CG11875	100.77	139.318	132.315	192.764	124.242	142.93	150.919	158.027	99.5552	72.2672	118.204	102.66	57.6968	58.9004	56.0897
Q9VRQ7	Q9VRQ7_DROME	DNA polymerase epsilon subunit 2 (EC 2.7.7.7) (DNA polymerase II subunit 2)	DNApol-epsilon58 CG10489 Dmel_CG10489	59.0817	66.7806	81.3785	51.6987	66.7213	66.2326	41.538	53.9476	32.1296	222.059	37.1744	32.6203	9.26219	5.75814	4.01248
E2QD64	E2QD64_DROME	CG2982, isoform B (EC 1.14.11.-) (EC 1.14.11.27)	CG2982 Dmel_CG2982	556.238	578.305	582.666	302.94	232.918	320.635	254.058	252.929	249.21	132.262	138.032	125.759	146.585	70.5351	126.545
Q7JRH5	Q7JRH5_DROME	CG5726 (RE28271p)	CG5726 Dmel_CG5726	183.935	174.405	168.401	195.236	148.328	214.544	123.808	148.998	160.666	172.348	114.667	219.218	97.4096	490.782	62.0176
Q9V463	Q9V463_DROME	Nucleoporin 154kD, isoform A (Nucleoporin 154kD, isoform C) (Nucleoporin 154kD, isoform D) (Nup154)	Nup154 CG4579 Dmel_CG4579	22.4392	16.7455	22.0419	4.39634	4.71286	7.2912	13.4955	13.2723	8.45674	8.01988	7.01498	10.3869	2.78678	11.559	1.52655
Q9XZ58	CSN5_DROME	COP9 signalosome complex subunit 5 (Dch5) (Signalosome subunit 5) (EC 3.4.-.-) (JAB1 homolog)	CSN5 quo CG14884	547.952	434.02	349.2	602.979	538.932	594.262	495.429	718.862	498.18	124.627	498.976	325.045	395.152	299.057	291.925
Q9VCH5	Q9VCH5_DROME	Nucleoporin 98-96kD, isoform A (Nucleoporin 98-96kD, isoform D)	Nup98-96 Nup98 CG10198 Dmel_CG10198	160.03	145.23	152.887	172.976	33.3208	108.85	99.8118	161.9	109.152	275.093	86.3155	165.124	56.7009	48.7631	55.2701
Q9VK20	Q9VK20_DROME	CG5705 (LD18447p)	CG5705 Dmel_CG5705	104.577	83.929	79.7077	49.1916	87.7679	78.6632	48.7403	89.9165	98.3295	28.1252	93.0363	86.8118	46.1464	41.6175	19.9177
P19109	DDX17_DROME	ATP-dependent RNA helicase p62 (EC 3.6.4.13)	Rm62 Dmp68 p62 CG10279	1250.48	1392.25	1382.23	1927.45	2032.74	1957.03	1189.79	1203.76	1336.41	1230.57	1209.42	1224.33	548.267	534.128	535.82
Q7KSW3	Q7KSW3_DROME	Sugarlethal, isoform B (EC 1.4.3.5)	sgll CG31472 Dmel_CG31472	309.884	364.328	221.407	362.474	301.702	356.854	396.045	362.696	318.436	140.452	200.951	196.202	306.803	296.014	150.507
E2QCR4	E2QCR4_DROME	Bicaudal C, isoform B	BicC CG4824 Dmel_CG4824	121.452	117.129	139.203	49.6214	50.9816	142.329	107.193	138.589	80.9143	106.627	162.523	98.9195	279.69	202.856	62.6727
P20353	GNAI_DROME	G protein alpha i subunit (Guanine nucleotide-binding protein G(i) subunit alpha 65A)	Galphai G-ialpha65A G-OA65C CG10060	20.716	10.0838	17.5047	20.9581	2.58603	26.8441	17.3582	15.4601	33.1588	23.0703	13.2183	12.0663	39.5538	3.35248	5.79129
Q9I7T8	Q9I7T8_DROME	PAB-dependent poly(A)-specific ribonuclease subunit PAN3 (PAB1P-dependent poly(A)-nuclease) (PAN deadenylation complex subunit 3)	CG11486-RB PAN3 CG11486 Dmel_CG11486	30.0389	31.8156	7.97536	60.3295	19.3376	23.8234	43.2343	32.7362	68.4164	71.3853	51.4468	25.6163	37.0468	35.379	14.6104
Q8SZH5	Q8SZH5_DROME	LD29726p	Nup75 CG5733	212.835	238.473	248.378	301.066	156.72	228.5	219.851	210.241	165.966	118.787	157.563	136.663	48.8756	94.3798	87.0478
Q8IGD6	Q8IGD6_DROME	RH46192p	Pop2 CG5684	45.9012	29.366	18.9167	33.6095	33.7699	44.0744	26.457	29.7565	10.5814	22.7356	38.2954	119.183	32.8323	18.1078	15.5914
X2JGG6	X2JGG6_DROME	Heat shock protein 26, isoform B	Hsp26 CG4183 Dmel_CG4183	30659.8	32735.3	34156.1	24974	33216.3	26912	18670.9	18427.6	18839.9	12467.8	12460.3	13855.6	11012.5	10455.1	10831.8
Q9V3T8	Q9V3T8_DROME	LD32469p (SC35, isoform B) (SC35, isoform C) (SC35, isoform D) (SR family splicing factor SC35)	SC35 CG5442 Dmel_CG5442	46.2624	46.2596	38.2521	56.1688	92.5452	89.5437	67.8038	74.6849	53.8462	38.9847	33.7955	10.1739	72.9679	51.5378	38.4506
Q9W197	5NT3B_DROME	7-methylguanosine phosphate-specific 5'-nucleotidase (7-methylguanosine nucleotidase) (EC 3.1.3.91) (Cytosolic 5'-nucleotidase IIIB) (EC 3.1.3.5) (N(7)-methylguanylate 5'-phosphatase)	cN-IIIB CG3362	22.368	21.8954	26.9659	17.4748	15.953	38.2447	24.2874	23.3121	23.7859	33.3502	22.1897	4.74919	12.15	10.7003	12.8775
Q7K1T1	Q7K1T1_DROME	LD44824p (Vulcan protein) (Vulcan, isoform A) (Vulcan, isoform C) (Vulcan, isoform E) (Vulcan, isoform F) (Vulcan, isoform G) (Vulcan, isoform H) (Vulcan, isoform I)	vlc CG8390 Dmel_CG8390	118.929	161.338	120.071	101.997	88.8301	111.108	82.0679	89.0104	92.3176	141.178	57.5662	56.5088	12.1143	42.6345	47.2827
Q9VVU6	Q9VVU6_DROME	CG6841, isoform A (CG6841, isoform B) (LD04472p)	CG6841 Dmel_CG6841	63.7626	56.8399	57.0779	75.6854	62.0428	85.2177	55.2932	62.5018	57.8467	82.4574	79.2761	51.396	58.4755	39.0217	35.0013
P54353	DOD_DROME	Putative peptidyl-prolyl cis-trans isomerase dodo (PPIase dodo) (EC 5.2.1.8) (Rotamase dodo)	dod CG17051	256.488	230.892	231.831	295.336	295.705	322.44	242.546	238.553	206.275	182.622	155.592	220.494	181.491	145.686	137.989
P54397	FKB39_DROME	39 kDa FK506-binding nuclear protein (EC 5.2.1.8) (Peptidyl-prolyl cis-trans isomerase) (PPIase) (Rotamase)	FK506-bp1 FKBP39 CG6226	1262.12	1217.59	1272.67	2098.05	919.55	1430.24	1560.23	1435.34	1048.53	1267.37	1034.77	852.556	810.069	707.208	628.791
A1Z8P9	TPR_DROME	Nucleoprotein TPR (Megator) (Nuclear envelope antigen Bx34)	Mtor CG8274	276.691	428.18	294.783	536.393	485.09	511.576	498.212	440.681	418.963	494.645	475.908	463.744	347.637	314.731	220.051
P06606	TBA4_DROME	Tubulin alpha-4 chain	alphaTub67C TubA67C CG8308	3978.28	3815.91	4518.61	3648.77	4478.44	3608.63	2668.81	2733.22	2788.62	1494.05	1685.23	2198.39	1933.75	1835.64	1569.17
Q9VSL6	Q9VSL6_DROME	Glutathione S transferase O1 (EC 1.5.4.1) (EC 1.8.5.1) (EC 2.5.1.18) (EC 2.8.-.-) (Glutathione S-transferase omega class) (RE55814p)	GstO1 CG6662 Dmel_CG6662	541.474	573.742	563.684	773.782	540.29	688.17	629.682	726.305	605.625	477.831	381.2	399.328	509.204	337.048	307.885
Q9VYR0	LS12A_DROME	Protein LSM12 homolog A	CG15735	176.222	168.344	172.606	211.819	202.773	165.996	185.165	131.908	137.317	131.385	156.705	119.882	99.8838	89.0289	84.2883
Q9XZ06	Q9XZ06_DROME	Nucleoporin 93kD-1	Nup93-1 CG11092 Dmel_CG11092	252.027	232.106	258.444	182.099	205.372	213.555	136.423	146.198	208.484	145.383	70.21	27.7153	150.37	132.581	87.2311
Q9VG79	Q9VG79_DROME	Dipeptidase C, isoform A (Dipeptidase C, isoform B) (EC 3.4.13.-) (LD07362p)	Dip-C CG5663 Dmel_CG5663	61.83	67.2383	57.816	105.614	78.81	83.9561	111.938	101.979	76.2073	146.847	100.919	114.72	71.9714	56.4109	52.0372
Q95RF6	Q95RF6_DROME	LD34461p (Translocase of outer membrane 20, isoform A) (Translocase of outer membrane 20, isoform B)	Tom20 CG7654 Dmel_CG7654	66.1092	35.8472	100.35	36.6808	12.8725	41.0212	57.7607	29.1074	37.7068	32.2647	13.2262	7.61973	8.52953	93.3444	16.5022
Q4V3Z5	Q4V3Z5_DROME	IP10727p (Uncharacterized protein)	CG11788 Dmel_CG11788	394.3	399.843	329.144	308.603	102.674	311.366	202.654	268.727	268.372	422.837	565.739	474.9	122.894	292.979	142.975
O76863	O76863_DROME	EG:100G10.3 protein (EIF2B-beta protein) (Eukaryotic initiation factor eIF2B beta subunit) (RE60807p) (eIF2B-beta) (EC 5.3.1.23)	eIF2B-beta EG:100G10.3 CG2677 Dmel_CG2677	105.228	115.92	69.9671	106.967	101.154	83.8252	62.1583	53.6699	94.1104	44.1529	32.1483	32.4197	92.606	47.0522	36.524
Q7KLG8	Q7KLG8_DROME	LD28935p (LD41037p) (Sep5) (Septin 5, isoform A) (Septin 5, isoform B)	Sep5 sep5 Sep5-RB CG2916 Dmel_CG2916	27.363	31.8764	9.69612	45.002	46.6486	35.1866	52.8189	29.9416	40.1784	47.6915	23.7474	30.6184	13.5171	35.4111	6.94052
Q9VVC8	Q9VVC8_DROME	CG6664, isoform A (CG6664, isoform B) (CG6664, isoform C) (LD23434p)	CG6664 Dmel_CG6664	74.6891	64.2442	64.3936	51.0893	34.2532	76.5278	37.8377	69.1941	43.1144	18.2883	61.7251	17.0743	41.5712	61.3915	26.446
Q24368	ISWI_DROME	Chromatin-remodeling complex ATPase chain Iswi (EC 3.6.4.-) (CHRAC 140 kDa subunit) (Nucleosome-remodeling factor 140 kDa subunit) (NURF-140) (Protein imitation swi)	Iswi CG8625	227.283	200.739	172.667	355.942	310.152	348.623	208.146	279.637	319.498	305.73	252.678	288.286	147.376	220.515	156.049
A4V448	A4V448_DROME	Glutamate-cysteine ligase catalytic subunit, isoform B (Glutamate-cysteine ligase catalytic subunit, isoform C) (Glutamate-cysteine ligase catalytic subunit, isoform D) (EC 6.3.2.2)	Gclc CG2259 Dmel_CG2259	57.6496	49.6471	47.9863	24.8632	68.7274	44.5402	71.7131	53.9497	31.4664	96.5663	77.9417	67.1445	29.3483	61.2212	32.1057
P42283	LOLA1_DROME	Longitudinals lacking protein, isoform G	lola CG12052	74.9142	85.2327	90.5652	94.8759	88.9875	90.4477	72.2156	59.8753	60.5273	8.35191	52.166	57.3916	38.922	62.9732	42.4401
Q7JVG2	Q7JVG2_DROME	Aps, isoform A (EC 3.6.1.52) (Aps, isoform B) (Aps, isoform C) (Hydrolase) (LD46602p)	Aps CG6391 Dmel_CG6391	278.699	275.727	248.315	371.3	395.766	386.965	424.703	364.801	301.901	151.396	214.553	254.394	197.589	202.5	197.001
Q24021	Q24021_DROME	CDC27Dm	Cdc27 CG8610	26.0002	29.9507	24.0396	37.0216	11.3742	27.5941	13.845	19.5909	16.6713	34.6704	9.51292	4807.59	44.2219	122.301	3.73621
Q9VKB9	RBGPR_DROME	Rab3 GTPase-activating protein regulatory subunit	Rab3-GAP CG7061	19.4928	17.5482	16.6136	49.8549	216.75	54.7681	42.1933	83.4135	54.988	188.631	23.507	154.702	45.2541	223.615	22.5919
M9NDM4	M9NDM4_DROME	Will die slowly, isoform B (EC 2.3.1.48)	wds CG17437 Dmel_CG17437	142.535	144.052	146.222	168.222	152.374	169.469	179.528	162.708	181.034	118.37	89.3117	28.9684	23.1288	126.419	83.1383
X2JAW6	X2JAW6_DROME	Laminin B2, isoform B	LanB2 CG3322 Dmel_CG3322	793.903	764.703	457.019	944.634	1034.25	1086.89	946.284	571.667	1077.97	519.636	435.836	358.596	574.067	822.617	474.737
Q94901	LARK_DROME	RNA-binding protein lark	lark CG8597	210.888	176.807	191.077	284.365	350.305	333.93	210.007	204.242	243.771	150.312	201.429	188.786	155.69	191.507	141.845
Q9VGK7	ELP1_DROME	Putative elongator complex protein 1 (ELP1)	Elp1 CG10535	33.0382	36.2855	52.1572	29.9749	85.6312	51.7384	49.6415	44.6939	25.3197	26.0296	57.07	45.9624	56.3166	37.1164	25.2592
Q7K0D8	Q7K0D8_DROME	LD27030p (Nucleoporin 50kD)	Nup50 CG2158 Dmel_CG2158	102.816	107.501	101.423	72.0936	147.588	112.983	89.3631	74.515	80.5105	51.5983	134.404	284.977	280.749	107.513	54.5059
X2J9V9	X2J9V9_DROME	Rho GTPase activating protein at 1A, isoform D	RhoGAP1A CG40494 Dmel_CG40494	919.468	932.202	1037	957.397	1012.72	901.134	731.559	827.397	687.216	124.43	624.824	582.952	331.921	344.999	442.735
M9PDQ2	M9PDQ2_DROME	Tousled-like kinase, isoform L (EC 2.7.11.-)	Tlk CG34412 Dmel_CG34412	65.0943	53.0069	78.3232	73.5602	116.134	109.974	68.5819	77.4975	90.4209	53.5507	59.7635	27.0162	181.697	45.5747	50.6821
L0CPX5	L0CPX5_DROME	Heterogeneous nuclear ribonucleoprotein	hrp48	2711.76	2501.05	2987.33	3287.43	3329.64	3359.74	2826.26	2780.67	2629.7	2660.47	2707.9	2589.2	1642.31	1883.36	1625.81
P55824	FAF_DROME	Probable ubiquitin carboxyl-terminal hydrolase FAF (EC 3.4.19.12) (Protein fat facets) (Ubiquitin thioesterase FAF) (Ubiquitin-specific-processing protease FAF) (Deubiquitinating enzyme FAF)	faf CG1945	227.643	454.856	255.831	444.136	300.744	400.355	274.918	265.841	349.969	315.467	382.45	331.018	460.896	187.34	187.144
M9PDN9	M9PDN9_DROME	Tubulin gamma chain	gammaTub37C CG17566 Dmel_CG17566	589.028	639.679	598.519	468.823	529.206	467.607	251.323	340.802	330.41	246.374	271.475	319.454	149.22	162.165	200.018
Q9XZH6	VATG_DROME	V-type proton ATPase subunit G (V-ATPase subunit G) (V-ATPase 13 kDa subunit) (Vacuolar proton pump subunit G)	Vha13 CG6213	26.5524	26.8973	28.8477	39.6022	17.1223	23.8355	52.704	43.9577	43.7483	13.4235	13.1394	34.8414	181.658	35.6179	17.9201
Q7KLW9	Q7KLW9_DROME	BcDNA.LD02793 (Pre-RNA processing factor 19)	Prp19 BcDNA.LD02793 Gbp CG5519 Dmel_CG5519	131.765	145.287	126.12	188.439	216.401	209.924	161.643	151.121	155.939	150.171	189.647	184.292	153.947	153.645	104.113
Q24216	Q24216_DROME	Cyclin-dependent kinase 7 (EC 2.7.11.-) (EC 2.7.11.22) (EC 2.7.11.23) (IP01401p)	Cdk7 CG3319 Dmel_CG3319	106.476	104.345	81.5092	77.8042	66.7624	113.776	70.7415	107.71	93.6126	96.5201	67.1375	68.0736	59.679	64.0195	58.8405
B5RIS4	B5RIS4_DROME	FI05231p	Gtp-bp-RA	122.329	5939.45	220.14	239.966	110.973	189.224	197.795	150.146	197.609	310.268	333.418	237.896	173.431	228.577	102.444
Q58CK1	Q58CK1_DROME	S-adenosylmethionine decarboxylase proenzyme (EC 4.1.1.50)	SamDC	88.3975	84.7306	58.8564	88.842	77.2153	66.9361	31.0921	44.9913	56.7705	14.4052	31.3075	12.4003	23.4092	61.6457	18.6381
Q9VFT4	Q9VFT4_DROME	AT27578p (LD31194p) (Rasputin, isoform B) (Rasputin, isoform E) (Rasputin, isoform F) (Rasputin, isoform G)	rin CG9412 Dmel_CG9412	1233.56	1155.27	1288.6	1365.96	1490.46	1184.89	1143.57	1189.86	1038.44	741.996	843.662	962.6	556.433	743.651	586.447
P12982	PP12_DROME	Serine/threonine-protein phosphatase alpha-2 isoform (EC 3.1.3.16)	Pp1-87B CG5650	107.758	108.378	101.416	134.792	134.959	130.111	137.209	158.039	98.7346	105.032	122.224	127.656	114.931	84.9529	79.5469
M9NDC3	M9NDC3_DROME	Female sterile (2) ketel, isoform B (Female sterile (2) ketel, isoform C) (Female sterile (2) ketel, isoform D) (Female sterile (2) ketel, isoform E)	Fs(2)Ket CG2637 Dmel_CG2637	3465.2	3986.4	3915.92	2536.78	2692.89	2458.26	1372.55	1564.64	1775.44	974.555	1504.72	1701.15	854.451	1157.01	1025.9
Q9VGN9	RLP24_DROME	Probable ribosome biogenesis protein RLP24	RpL24-like CG6764	103.775	17.3818	15.8719	50.4729	56.9151	51.9652	59.1654	68.6013	57.7969	70.687	44.5123	31.8324	119.559	40.8014	34.987
P91622	PDK_DROME	[Pyruvate dehydrogenase (acetyl-transferring)] kinase, mitochondrial (DmPDK) (Pyruvate dehydrogenase kinase) (EC 2.7.11.2)	Pdk CG8808	69.1043	8.72404	50.383	87.7749	29.2617	53.6146	121.3	111.086	89.3252	23.1586	127.944	74.3714	87.2331	31.4694	28.8836
Q7JWD3	ASNA_DROME	ATPase ASNA1 homolog (EC 3.6.-.-) (Arsenical pump-driving ATPase homolog) (Arsenite-stimulated ATPase)	CG1598	36.2487	27.494	22.7054	3.77045	26.0299	37.1472	37.8121	22.7864	28.0735	33.3792	22.8971	23.6345	35.8749	19.1152	20.042
P26019	DPOLA_DROME	DNA polymerase alpha catalytic subunit (EC 2.7.7.7)	DNApol-alpha180 DNApol-alpha POLA CG6349	47.4564	30.8597	184.147	34.2425	68.2625	41.3513	23.4858	48.9586	49.8482	21.6206	92.2439	112.57	113.765	11.4165	21.047
A4V0X0	A4V0X0_DROME	Loki, isoform C (EC 2.7.11.-) (EC 2.7.11.26)	lok CG10895 Dmel_CG10895	51.9229	60.5575	125.903	11.4285	29.2769	32.7765	15.2528	20.0479	32.003	39.2207	34.595	22.7293	169.75	13.0632	8.49444
Q9VL71	Q9VL71_DROME	LD29830p (Srp54)	Srp54 CG4602 Dmel_CG4602	69.4925	22.6114	53.7333	133.696	104.773	170.501	121.348	127.458	120.422	112.521	85.027	116.573	85.2182	79.8589	86.5628
P49735	MCM2_DROME	DNA replication licensing factor Mcm2 (EC 3.6.4.12) (Minichromosome maintenance 2 protein) (DmMCM2)	Mcm2 CG7538	1461.04	1553.96	1515.08	1837.41	2002.03	1698.32	1705.26	1615.67	1544.16	2355.95	1192.85	1574.47	1052.81	1050.63	873.517
M9ND61	M9ND61_DROME	Upstream of N-ras, isoform C	Unr CG7015 Dmel_CG7015	233.004	224.369	202.053	204.94	195.697	203.401	185.667	194.445	191.279	176.8	155.543	294.509	153.685	85.7662	103.235
X2JA36	X2JA36_DROME	YL-1, isoform B (EC 2.3.1.48)	YL-1 CG4621 Dmel_CG4621	79.3694	57.4309	72.3286	51.1259	8.29811	71.5613	78.6783	59.3897	66.9125	33.1058	151.514	26.5007	34.0578	66.9648	41.331
T2GGB6	T2GGB6_DROME	FI21646p1	CG12018-RA	540.963	631.651	569.302	430.72	632.866	521.849	351.471	346.874	349.532	244.531	225.026	321.457	231.61	283.142	254.101
Q86BY9	RIG_DROME	Protein rigor mortis	rig CG30149	563.971	496.802	548.859	449.852	460.389	468.91	362.588	351.618	390.072	161.405	307.226	254.373	227.967	216.804	240.954
Q9VPH8	RBBP5_DROME	Retinoblastoma-binding protein 5 homolog	Rbbp5 CG5585	39.5461	34.0792	30.9821	44.8253	45.1518	38.1081	59.2952	31.6342	41.9573	34.7873	21.4265	105.783	120.506	72.1106	24.8669
Q7KSQ0	Q7KSQ0_DROME	LD46175p (RH27308p) (Scheggia, isoform A) (Scheggia, isoform C) (Scheggia, isoform D) (Scheggia, isoform E)	sea CG6782 Dmel_CG6782	198.207	194.572	244.906	158.091	216.194	255.243	149.66	147.939	116.809	275.898	289.465	119.983	105.865	104.613	107.24
Q8MRT7	Q8MRT7_DROME	CG4210 (EC 2.3.1.-) (SD26038p)	CG4210 Dmel_CG4210	225.401	397.82	503.666	365.701	423.211	459.004	501.294	447.275	473.248	359.477	454.717	1473.67	1110.26	571.337	257.313
Q9U9Q1	Q9U9Q1_DROME	Replication factor C 38kD subunit, isoform A (Replication factor C 38kD subunit, isoform B) (EC 3.6.1.3)	RfC38 CG6258 Dmel_CG6258	676.743	695.894	694.629	582.971	591.967	644.918	333.285	449.375	480.107	492.296	378.941	428.201	230.036	306.509	279.129
Q9W2E7	Q9W2E7_DROME	Rae1	Rae1 CG9862 Dmel_CG9862	286.177	261.799	303.482	403.014	268.73	333.019	352.525	363.946	297.166	228.99	224.133	256.075	137.348	193.698	188.813
A1Z8S6	A1Z8S6_DROME	Pds5, isoform A (Pds5, isoform B) (RE40483p)	pds5 pds5-RA CG17509 Dmel_CG17509	118.631	123.788	104.176	132.393	136.987	94.0085	69.9816	128.132	161.094	88.1434	249.415	120.249	51.5475	51.3159	59.9657
Q9VHP0	DDX3_DROME	ATP-dependent RNA helicase bel (EC 3.6.4.13) (Protein belle)	bel CG9748	1721.76	1781.44	1941.77	1997.03	2184.24	2046.85	1161.76	1304.54	1570.01	2261.85	1674.01	1748.76	789.614	1109.68	916.989
A1Z979	A1Z979_DROME	Uncharacterized protein	CG13324 Dmel_CG13324	1812.31	129.553	1588.17	1080.37	76.3139	240.846	389.482	334.357	341.797	676.654	649.831	484.262	262.076	261.037	204.421
E4NKG1	E4NKG1_DROME	Caprin, isoform B (RNA granule protein invertebrate)	Capr rngi CG18811 Dmel_CG18811	1786.19	2079.63	2012.66	1713.48	1982.56	1777	1460.22	1444.74	1552.73	1132.34	1282.39	1304.68	1140.47	1161.24	933.583
O76922	AUB_DROME	Protein aubergine (Protein sting)	aub CG6137	374.402	359.514	376.733	343.012	335.164	346.521	213.9	202.437	211.026	108.623	202.508	184.202	131.6	191.294	156.283
Q9VY54	Q9VY54_DROME	LD24737p (Lethal (1) G0007, isoform A) (EC 3.6.1.3)	l(1)G0007 CG1375 CG32604 Dmel_CG32604	14.9646	7.67974	13.159	13.7145	14.5213	22.5986	16.699	10.1464	14.2205	554.833	14.0185	18.5838	4.9552	4.3477	3.60965
Q9VXK5	Q9VXK5_DROME	Putative rRNA methyltransferase (EC 2.1.1.-) (2'-O-ribose RNA methyltransferase SPB1 homolog)	CG8939 Dmel_CG8939	10.2937	14.817	4.60921	68.9654	63.1967	102.921	64.9048	95.6912	80.8193	89.109	86.1508	88.1985	47.2576	34.229	57.12
A1YK63	A1YK63_DROME	Nup107	Nup107 Nup170 CG6743	255.713	241.075	239.251	306.224	167.628	201.903	260.39	210.834	219.215	208.666	139.34	483.556	114.351	110.275	137.485
Q8IMV6	Q8IMV6_DROME	Scaffold attachment factor B, isoform B	Saf-B CG6995 Dmel_CG6995	86.8585	89.106	109.804	223.904	237.42	236.946	205.782	216.831	219.748	92.5736	209.589	122.304	155.967	157.178	126.414
X2JC82	X2JC82_DROME	Heat shock protein 27, isoform B	Hsp27 CG4466 Dmel_CG4466	31317.8	38200.4	40510.4	22532.1	40250.9	32087.1	18282.6	17158.7	17492.6	11895.9	12789.3	15898.9	14010.7	14263.5	12637.7
Q494L6	Q494L6_DROME	RE55357p	eIF2B-delta	50.4677	33.9598	35.6024	53.3565	37.3162	55.5728	44.816	40.3713	46.3896	51.749	36.1302	18.3082	36.4428	37.3009	29.9505
E2QC83	E2QC83_DROME	Pabp2, isoform B	Pabp2 CG2163 Dmel_CG2163	67.4218	63.3323	77.576	103.757	57.8957	110.865	127.152	89.684	115.99	45.8753	68.7583	95.3299	67.7358	51.0546	69.817
Q9VBU7	Q9VBU7_DROME	Nucleoporin 358kD, isoform A	Nup358 CG11856 Dmel_CG11856	611.486	625.752	671.779	839.981	687.841	738.536	594.376	606.712	605.407	646.33	626.653	627.944	370.709	473.18	397.553
P08266	RPB2_DROME	DNA-directed RNA polymerase II subunit RPB2 (RNA polymerase II subunit 2) (RNA polymerase II subunit B2) (EC 2.7.7.6) (DNA-directed RNA polymerase II 140 kDa polypeptide)	RpII140 CG3180	219.892	263.546	250.242	291.118	272.392	290.018	207.912	266.356	230.387	272.677	171.789	172.33	121.695	154.675	162.382
Q7K561	Q7K561_DROME	CG8503 (GH11294p)	SmydA-1 CG8503 Dmel_CG8503	111.032	93.4079	103.911	101.674	132.537	92.7629	98.5339	58.9444	103.912	121.689	131.687	145.686	127.224	72.0664	54.551
M9PDN9	M9PDN9_DROME	Tubulin gamma chain	gammaTub37C CG17566 Dmel_CG17566	408.18	472.739	493.334	394.057	420.34	353.042	186.777	195.786	239.335	281.927	227.018	233.836	136.145	126.231	135.702
P36958	RPB9_DROME	DNA-directed RNA polymerase II subunit RPB9 (RNA polymerase II subunit B9) (DNA-directed RNA polymerase II 15.1 kDa polypeptide)	RpII15 CG3284	163.696	178.127	152.206	121.02	177.934	173.171	85.0108	111.416	50.5654	87.6221	108.219	124.186	42.7149	96.7143	71.9534
Q9XYU0	MCM7_DROME	DNA replication licensing factor Mcm7 (EC 3.6.4.12) (Minichromosome maintenance 7 protein) (DmMCM3)	Mcm7 CG4978	1008.15	1145.35	1023.16	1008.59	1108.67	1027.56	776.744	970.13	993.746	659.35	674.134	720.902	574.557	595.988	583.969
Q9XYU1	MCM3_DROME	DNA replication licensing factor Mcm3 (EC 3.6.4.12) (Minichromosome maintenance 3 protein) (DmMCM3)	Mcm3 Mcm3-RA CG4206	577.943	665.738	637.324	833.663	858.692	699.862	651.827	693.103	607.313	760.688	552.544	681.417	474.212	470.962	391.671
Q7KSN8	Q7KSN8_DROME	Uncharacterized protein, isoform D	CG31368 Dmel_CG31368	111.639	78.1599	177.49	87.8107	867.85	126.92	78.6471	80.7338	93.0244	685.226	95.7947	1237.36	1024.47	744.091	62.7201
H5V8F3	H5V8F3_DROME	FI18603p1	CG12163-RB	333.364	342.207	355.116	624.886	410.471	370.34	282.246	309.811	295.763	252.793	573.928	305.187	472.467	195.564	203.421
Q7K4L8	Q7K4L8_DROME	CG7878 (EC 3.6.1.3) (LD33749p)	CG7878 Dmel_CG7878	85.9644	108.844	73.0471	63.4093	113.187	97.4737	42.2498	60.9927	40.9531	66.1365	44.0717	211.379	28.5848	6.69049	28.781
Q26454	MCM4_DROME	DNA replication licensing factor MCM4 (EC 3.6.4.12) (Protein disc proliferation abnormal)	dpa CG1616	1189.24	1422.47	1438.7	1418.15	1648.78	1431.36	1208.51	1142.72	1179.26	898.961	983.371	1237.13	952.897	908.416	786.572
Q960Y8	Q960Y8_DROME	Aluminum tubes, isoform G (Aluminum tubes, isoform I) (LD29525p)	alt CG18212 Dmel_CG18212	322.99	350.734	514.227	584.706	295.521	405.435	226.88	225.419	172.271	409.674	371.568	732.912	85.4459	651.059	171.955
Q8T030	Q8T030_DROME	Mitogen-activated protein kinase (EC 2.7.11.24)	nmo CG7892 Dmel_CG7892	101.612	69.4667	214.259	76.6526	87.3476	98.8862	94.7126	94.7337	114.709	144.076	112.77	110.785	90.6063	123.405	55.1933
Q9GZ72	Q9GZ72_DROME	Juvenile hormone-inducible protein 26	JhI-26 CG3767	59.3641	9.34799	14.2517	85.7004	83.0422	86.1974	44.4345	54.6464	24.1387	117.254	104.74	44.3556	40.2205	42.5005	37.9968
O96989	O96989_DROME	CDC45L (EG:BACR7A4.11 protein) (LD35753p)	CDC45L EG:BACR7A4.11 CG3658 Dmel_CG3658	81.3447	66.6612	56.0728	40.6874	38.7795	49.1872	29.7102	64.382	53.8943	40.6238	384.261	19.7071	345.955	25.4035	28.7881
Q24492	RFA1_DROME	Replication protein A 70 kDa DNA-binding subunit (RP-A p70) (Replication factor A protein 1) (RF-A protein 1) (Single-stranded DNA-binding protein) (DmRPA1)	RpA-70 RPA1 CG9633	1683.28	1804.41	1739.92	1265.86	1355.6	1170.68	1343.12	1383.96	1143.89	765.427	876.914	963.93	859.582	705.507	793.017
Q9VNB9	Q9VNB9_DROME	RE17737p (RH44960p) (Ribosomal protein L35A)	RpL35A CG2099 Dmel_CG2099	1946.45	2085.97	2216.68	2531.19	1791.16	2110.26	1548.35	1927.64	2097.73	1343.63	1258.08	1139.55	1272.31	1449.8	1207.73
Q9W4W5	Q9W4W5_DROME	CG2680 (EC 3.1.3.-) (EC 3.1.3.16) (EC 3.1.3.41) (RE47284p)	EG:100G10.4 CG2680 Dmel_CG2680	25.7699	23.7815	22.2874	17.3867	40.251	14.8596	29.5864	28.4361	28.7437	36.2066	24.5167	31.2363	17.8743	13.7176	15.4915
Q9VE18	Q9VE18_DROME	LD41216p (SMU1 ortholog, isoform A) (SMU1 ortholog, isoform B) (SMU1 ortholog, isoform C)	Smu1 CG5451 Dmel_CG5451	48.7866	46.952	70.5672	103.364	149.092	122.642	71.0526	80.0657	80.725	107.836	113.467	101.893	60.9611	63.8593	60.5075
P54358	DPOD1_DROME	DNA polymerase delta catalytic subunit (EC 2.7.7.7)	DNApol-delta POLD CG5949	252.888	398.673	278.621	200.72	350.696	276.167	122.778	161.068	246.464	145.033	252.77	172.819	163.196	132.002	83.4545
P21914	SDHB_DROME	Succinate dehydrogenase [ubiquinone] iron-sulfur subunit, mitochondrial (EC 1.3.5.1) (Iron-sulfur subunit of complex II) (Ip)	SdhB SDH CG3283	77.5452	70.0949	85.049	81.3035	75.9973	69.5492	100.445	62.8164	84.297	279.716	194.481	88.7413	63.1556	73.6092	52.4017
Q9XYW6	Q9XYW6_DROME	CHIP ortholog (Carboxy terminus of Hsp70-interacting protein) (RE01069p)	STUB1 CHIP CG5203 Dmel_CG5203	64.5228	67.3485	61.5947	54.494	74.1263	65.6454	46.7263	43.4859	41.3784	86.6003	86.6673	46.3183	24.6629	92.4667	35.1179
Q9VGF3	Q9VGF3_DROME	IP11040p (Uncharacterized protein) (EC 1.-.-.-)	CG18547 Dmel_CG18547	19.6338	11.6372	24.884	28.2295	18.5514	26.2623	63.808	57.7898	49.0177	163.548	126.049	109.796	51.0181	57.5823	25.9167
C0MIY4	C0MIY4_DROME	Anti-silencing factor 1, isoform B (CG9383-PA)	asf1 CG9383 Dmel_CG9383	155.249	197.805	239.28	196.353	165.95	176.746	158.305	159.147	155.777	134.115	136.866	113.727	146.602	103.47	99.6395
Q4QQC4	Q4QQC4_DROME	RE20268p		2201.63	2474.35	2399.14	2125.95	2607.74	2117.47	1636.26	1783.68	1707.56	2115.01	1323.27	1464.72	1284.77	1265.57	1190.42
E2QD75	E2QD75_DROME	Cap binding protein 80, isoform B	Cbp80 CG7035 Dmel_CG7035	444.63	330.237	372.839	490.48	580.403	572.621	364.557	392.034	406.46	653.768	385.599	445.045	453.496	288.498	301.155
A1Z992	A1Z992_DROME	1,4-Alpha-Glucan branching enzyme (EC 2.4.1.18) (EC 3.2.1.-)	AGBE CG33138 Dmel_CG33138	489.031	505.357	451.434	526.608	531.701	484.994	573.199	526.758	473.683	375.627	541.175	548.746	436.035	367.605	327.049
Q9VK59	Q9VK59_DROME	CG5787, isoform A (CG5787, isoform B) (LD23647p)	CG5787 Dmel_CG5787	239.684	196.74	246.451	450.294	367.599	373.225	351.938	363.171	355.462	308.391	352.339	291.51	110.043	183.288	216.288
Q9VCB6	Q9VCB6_DROME	AT23187p (Twin, isoform B)	twin CCR4 CG5534 CG31137 Dmel_CG31137	555.426	603.088	590.337	615.136	761.041	650.654	394.702	422.028	488.448	631.141	562.337	523.616	327.427	373.084	330.847
Q8SZ15	Q8SZ15_DROME	RE23670p (Uncharacterized protein)	CG10914 Dmel_CG10914	37.623	34.8872	31.235	33.4891	72.7368	45.9886	51.3501	32.1107	20.5867	82.2875	37.5683	33.5288	30.5432	45.2601	29.6001
Q9VKW3	Q9VKW3_DROME	Replication factor C subunit 3 (SD11293p)	RfC3 CG5313 Dmel_CG5313	516.544	589.174	515.011	533.429	527.165	507.628	328.87	352.624	400.673	337.026	282.752	330.492	206.409	265.662	271.165
Q9V9W7	Q9V9W7_DROME	Rough deal	rod CG1569 Dmel_CG1569	172.078	154.519	284.032	212.331	153.151	245.194	101.276	150.732	102.274	160.979	327.754	584.158	223.11	384.477	59.8994
P37276	DYHC_DROME	Dynein heavy chain, cytoplasmic (Dynein heavy chain, cytosolic) (DYHC)	Dhc64C cDhc CG7507	110.081	94.9432	109.586	398.69	128.579	154.92	258.587	312.76	338.499	624.733	537.282	507.049	109.304	149.348	159.363
Q9VCN1	Q9VCN1_DROME	DNA polymerase (EC 2.7.7.7)	DNApol-epsilon255 CG6768 Dmel_CG6768	50.501	49.4777	43.8524	22.6705	43.739	38.3565	32.7901	39.9616	43.4367	109.712	16.413	29.1315	131.592	16.0564	23.5786
O97183	O97183_DROME	GH07456p (RNA polymerase II 33kD subunit) (EC 2.7.7.6) (RNA polymerase II p33 subunit)	RpII33 RPB3 CG7885 Dmel_CG7885	290.333	344.683	267.818	304.205	360.57	349.486	287.927	258.154	245.222	142.688	243.162	286.284	211.664	163.737	198.441
Q9VMD7	Q9VMD7_DROME	Acyl-coenzyme A oxidase	CG9527 Dmel_CG9527	220.197	33.9257	115.905	123.333	60.7487	189.236	253.425	241.552	222.362	290.926	245.659	202.762	92.4117	167.197	150.859
Q9W5W7	Q9W5W7_DROME	CG9581 (EC 3.4.11.-) (GH19483p)	CG9581 Dmel_CG9581	108.455	102.262	16.2216	120.88	107.551	112.206	155.698	141.371	105.489	227.466	99.2604	99.029	101.902	95.8062	91.257
B5RIV0	B5RIV0_DROME	Bubblegum, isoform C (EC 6.2.1.3) (FI05443p)	bgm bgm-RA CG4501 Dmel_CG4501	75.2164	54.3992	45.056	73.0898	58.2774	72.4829	88.0658	90.868	91.6929	775.093	332.035	246.489	52.4375	99.7977	54.3509
Q4V5H1	Q4V5H1_DROME	Peptidyl-prolyl cis-trans isomerase (PPIase) (EC 5.2.1.8)	CG17266 Dmel_CG17266	153.127	130.801	146.88	162.532	151.501	186.106	150.975	197.233	158.8	92.0296	126.52	131.865	91.836	113.217	117.094
Q9VLH9	Q9VLH9_DROME	Alpha-mannosidase (EC 3.2.1.-)	LManVI CG9468 Dmel_CG9468	228.186	44.0528	361.401	129.92	257.991	220.627	225.636	161.117	119.366	1163.93	808.469	612.154	121.001	231.655	136.64
Q9VHP0	DDX3_DROME	ATP-dependent RNA helicase bel (EC 3.6.4.13) (Protein belle)	bel CG9748	304.697	261.236	340.426	182.693	228.355	208.148	112.103	155.688	145.316	139.17	116.608	100.443	98.2442	94.6557	107.702
O97102	O97102_DROME	Small ubiquitin-related modifier (SUMO)	smt3 Smt3 CG4494 Dmel_CG4494	2688.46	2669.35	2476.54	3639.8	3520.47	3510.85	4583.65	4673.87	3912.23	3486.93	3033.43	3119.09	4020.52	3432.03	2840.92
A1Z6M0	A1Z6M0_DROME	Brahma associated protein 170kD (FI23954p1)	Bap170 Bap170-RA CG3274 Dmel_CG3274	86.4865	51.9273	76.6751	141.73	107.652	109.203	106.172	119.932	91.1601	121.123	108.205	98.4652	609.026	283.07	69.9865
Q9GYU8	NUP88_DROME	Nuclear pore complex protein Nup88 (88 kDa nuclear pore complex protein) (Nucleoporin Nup88) (Protein members only) (dNup88)	mbo Nup88 CG6819	121.496	96.9879	117.464	128.562	99.2194	166.722	130.441	156.896	130.259	275.671	155.927	141.941	61.0394	72.134	99.2161
Q9VFZ4	Q9VFZ4_DROME	CG7966	CG7966 Dmel_CG7966	133.38	67.2989	116.75	76.8233	123.884	154.648	247.423	213.017	178.485	196.392	261.17	195.62	180.88	186.943	141.731
P52304	POLO_DROME	Serine/threonine-protein kinase polo (EC 2.7.11.21)	polo CG12306	645.205	610.088	653.479	525.803	655.79	556.117	247.169	301.968	292.134	302.36	142.072	202.632	149.674	163.726	151.33
Q9V3L6	NCBP2_DROME	Nuclear cap-binding protein subunit 2 (20 kDa nuclear cap-binding protein) (NCBP 20 kDa subunit) (CBP20)	Cbp20 CG12357	247.039	319.011	288.32	341.431	244.831	161.215	339.901	318.642	218.056	190.82	319.819	330.132	340.383	127.69	177.895
Q86BQ4	Q86BQ4_DROME	CG2862, isoform B (EC 3.1.3.31)	CG2862 Dmel_CG2862	282.835	262.243	239.671	258.136	229.715	268.429	306.664	313.115	303.16	171.194	177.939	181.741	216.485	214.795	188.898
C7LA75	C7LA75_DROME	Heat shock protein cognate 4, isoform G (EC 3.6.1.3) (LD25749p)	Hsc70-4 Hsc70-4-RA CG4264 Dmel_CG4264	2095.59	2277.12	2751.4	2940.49	2917.09	2216.1	2159.29	2040.88	1993.99	2432.12	1904.24	2147.1	1690.86	1494.93	1328.39
Q9VLG9	Q9VLG9_DROME	CG9510, isoform B (CG9510, isoform C) (EC 4.3.2.1) (CG9510, isoform D)	CG9510 Dmel_CG9510	141.586	55.3273	21.4849	45.2015	31.0966	63.9341	83.3792	140.049	192.093	319.383	167.129	111.325	34.0074	73.5949	55.6799
Q9VFV9	Q9VFV9_DROME	DnaJ-like-2, isoform A (DnaJ-like-2, isoform B) (DnaJ-like-2, isoform C) (DnaJ-like-2, isoform D) (DnaJ-like-2, isoform E) (GM13664p)	Droj2 CG8863 Dmel_CG8863	2023.48	2301.03	2383.34	2050.11	2603.67	2243.16	1712.33	1680.01	1850.62	1944.94	1688.52	1888.45	1346.31	1357.6	1288.32
O15971	O15971_DROME	LD39986p (Rab10)	Rab10 DRab10 CG17060 Dmel_CG17060	68.4904	83.6549	66.8748	109.58	74.0515	104.774	66.8713	73.6683	74.8938	232.363	242.874	67.8449	76.243	75.5908	57.7228
Q8IQM5	Q8IQM5_DROME	CG7656, isoform A (CG7656, isoform F)	CG7656 Dmel_CG7656	52.3996	61.5719	78.7004	80.7075	69.9514	80.1794	77.4378	67.1576	91.3572	84.8071	67.2725	74.4894	86.8017	80.533	49.2488
X2JEB4	X2JEB4_DROME	DNA topoisomerase (EC 5.99.1.2)	Top3beta CG3458 Dmel_CG3458	45.2617	39.9056	41.8648	44.5477	11.3643	67.7386	36.0151	29.4823	30.0116	45.3833	21.4627	13.7871	24.0802	58.0405	16.1145
Q9VF53	Q9VF53_DROME	Aldehyde oxidase 1 (EC 1.1.-.-) (EC 1.2.3.8) (LD37006p)	AOX1 CG18522 Dmel_CG18522	122.42	2674.31	19.9132	24.1277	392.673	22.7748	41.4518	24.4618	33.9072	91.5172	48.7413	133.44	19.1096	126.985	19.7391
Q9VWK5	Q9VWK5_DROME	GH15225p (Ulp1)	Ulp1 CG12359 Dmel_CG12359	25.8285	87.6101	32.1428	124.5	132.413	129.886	77.404	78.5473	97.5733	224.968	95.9453	78.6777	108.958	76.6311	66.696
Q9VV82	Q9VV82_DROME	Uncharacterized protein, isoform A	CG32164 Dmel_CG32164	1519.95	1614.71	1557.35	1223.84	1376.3	1192.41	884.453	990.98	1161.64	519.041	834.365	764.37	590.928	590.765	707.15
Q9VCW3	Q9VCW3_DROME	LP09464p (Nucleoporin 133kD)	Nup133 CG6958 Dmel_CG6958	149.092	152.935	174.731	248.265	123.527	147.795	105.494	140.818	111.422	118.127	75.4661	108.143	41.888	153.764	91.9544
Q968K4	Q968K4_DROME	MMS19	Mms19 CG12005	196.899	187.463	231.392	224.331	214.168	233.758	219.048	180.815	227.871	167.863	233.847	239.328	230.809	178.951	144.469
X2JA43	X2JA43_DROME	Nucleostemin ortholog 3, isoform B	Ns3 CG14788 Dmel_CG14788	24.4524	17.9423	18.5727	19.4908	26.6407	28.4117	16.6435	28.7652	3.20036	66.3587	27.1537	10.2639	36.14	15.1737	17.7002
M9PEI9	M9PEI9_DROME	Probable methylthioribulose-1-phosphate dehydratase (MTRu-1-P dehydratase) (EC 4.2.1.109)	CG11134 Dmel_CG11134	206.647	266.927	247.349	227.157	249.399	223.416	279.829	203.629	143.226	286.197	302.662	424.296	215.252	203.176	165.417
Q95TA4	Q95TA4_DROME	GH08338p	RNaseX25 CG8194	30.7517	29.0166	24.3399	44.2515	47.2123	30.0564	37.0505	40.2986	40.6724	51.7493	42.4599	34.4034	23.7682	28.2037	25.096
G3JX29	G3JX29_DROME	Z band alternatively spliced PDZ-motif protein 52, isoform T (Z-band PDZ-motif protein 52 isoform 6)	Zasp52 CG30084 Dmel_CG30084	58.2192	73.5975	107.07	130.256	32.3478	76.4459	166.15	120.485	122.348	562.361	351.441	187.894	60.0334	84.3796	81.0906
Q9VL16	Q9VL16_DROME	CG5676 (RE45833p)	CG5676 Dmel_CG5676	42.9989	25.7646	44.7677	19.0117	14.7682	51.4841	35.1617	30.1243	26.6984	49.0372	20.8049	28.8767	32.6284	27.4302	27.8865
Q0IGW6	Q0IGW6_DROME	RE64551p	spel1	313.12	327.58	274.578	239.309	300.751	218.171	229.679	231.306	221.075	123.254	184.29	138.456	139.952	115.197	146.362
Q9VGW6	MCM5_DROME	DNA replication licensing factor Mcm5 (EC 3.6.4.12) (Minichromosome maintenance 5 protein) (DmMCM5)	Mcm5 CG4082	1223.39	1333.34	1357.48	1489.42	1683.07	1387.38	1272.59	1243.62	1276.89	1028.23	1118.46	1327.31	1091.12	961.064	856.02
Q8SYG3	Q8SYG3_DROME	RE63412p (Uncharacterized protein, isoform A)	CG40045 Dmel_CG40045	494.902	478.593	458.514	561.542	572.798	581.359	639.37	602.901	441.895	325.863	507.018	388.723	381.06	456.905	398.671
Q9V9V0	Q9V9V0_DROME	CstF-50 (LD24780p)	CstF-50 CG2261 Dmel_CG2261	33.9259	49.9886	49.4488	64.961	69.374	65.7466	48.6779	53.3122	68.7111	26.1391	82.3675	75.4511	39.6529	44.3437	39.7788
A1ZBM2	A1ZBM2_DROME	Tubulin-binding cofactor B	TBCB CG11242 Dmel_CG11242	289.022	196.33	178.69	206.551	180.358	353.167	242.373	250.183	209.771	108.685	522.788	115.967	239.245	190.568	204.345
Q9VRD9	Q9VRD9_DROME	Cystathionine beta-synthase (EC 4.2.1.22)	Cbs CG1753 Dmel_CG1753	1193.66	1202.09	1360.78	1427.28	1531.11	1302.87	1381.86	1240.71	1174.48	1094.42	1274.01	1387.87	1139.57	1021.22	865.35
Q9VT61	Q9VT61_DROME	CG8108, isoform A (CG8108, isoform B) (LD27033p)	CG8108 Dmel_CG8108	117.237	255.603	123.541	201.164	189.806	216.802	134.79	335.46	199.647	167.429	216.387	196.443	92.5266	150.375	131.759
Q9VW57	Q9VW57_DROME	Grasp65	Grasp65 CG7809 Dmel_CG7809	138.209	158.456	190.99	156.026	162.046	107.818	134.269	115.081	118.032	142.471	211.266	176.369	304.049	379.253	82.1911
Q9VG97	GSTD3_DROME	Inactive glutathione S-transferase D3	GstD3 gstD22 GSTD3-3 CG4381	92.3016	80.514	69.6554	67.1019	31.7963	85.5501	144.05	86.5016	85.2004	22.7478	84.1014	16.7048	69.1285	121.821	75.8509
O62531	O62531_DROME	Adaptor protein complex 1, mu subunit (Clathrin-associated adaptor complex AP-1 medium chain) (Clathrin-associated protein) (LD31377p)	AP-1mu AP-47 AP47 CG9388 Dmel_CG9388	319.124	552.955	533.56	517.493	496.152	323.22	559.9	521.94	520.63	542.937	536.502	253.482	503.677	249.427	343.174
Q24151	STAT_DROME	Signal transducer and transcription activator (d-STAT) (Protein marelle)	Stat92E MARE mrL Stat CG4257	125.441	120.417	121.506	192.737	182.043	212.186	99.0079	119.124	153.022	433.033	176.683	133.391	100.581	105.477	89.4073
Q8SZY7	Q8SZY7_DROME	CG5026, isoform A (CG5026, isoform B) (CG5026, isoform C) (EC 3.1.3.-) (EC 3.1.3.48) (EC 3.1.3.64) (LD06050p) (LD48015p)	CG5026 Dmel_CG5026	21.0381	11.1639	20.1764	18.7137	10.4172	14.8028	6.45696	7.36277	4.0228	48.9216	1.49999	15.257	4.20495	285.824	1.96237
E1JIK0	E1JIK0_DROME	Heterogeneous nuclear ribonucleoprotein at 87F, isoform C (Heterogeneous nuclear ribonucleoprotein at 87F, isoform D) (MIP15350p)	Hrb87F Hrb87F-RC CG12749 Dmel_CG12749	1067.05	1050.85	1184.36	1631.39	1577.24	1622.66	1648.64	1485.88	1505.18	1108.73	1637.12	1563.31	1061.76	1288.19	1061.29
Q7KNS3	LIS1_DROME	Lissencephaly-1 homolog (DLis-1) (Dlis1) (Lissencephaly1)	Lis-1 Lis1 CG8440	38.9128	49.1101	39.3854	22.965	66.3825	47.5306	65.4722	78.376	38.007	49.4909	60.2253	42.4408	67.5921	67.766	46.9206
Q7PLP4	Q7PLP4_DROME	Uncharacterized protein, isoform B (Uncharacterized protein, isoform E)	CG41099 Dmel_CG41099	117.699	159.208	154.524	83.3795	138.041	85.0891	84.1178	72.2201	38.3059	39.8485	167.818	78.4289	66.2417	72.7686	55.1935
Q9VHC4	Q9VHC4_DROME	CG8176, isoform A (CG8176, isoform E)	CG8176 Dmel_CG8176	644.891	697.923	620.115	623.873	696.433	667.579	458.148	493.64	527.025	539.996	520.744	515.169	406.103	350.915	395.15
Q9W1Y1	EMC89_DROME	ER membrane protein complex subunit 8/9 homolog	EMC8-9 CG3501	242.837	150.584	228.721	158.136	135.829	157.207	94.0057	112.594	184.736	181.555	131.733	106.784	107.663	319.101	89.3466
O01382	DRICE_DROME	Caspase (EC 3.4.22.-) (drICE) [Cleaved into: Caspase subunit p21; Caspase subunit p12]	Drice ICE CG7788	37.1566	25.2036	28.4216	49.5239	56.9346	42.9495	54.2897	45.2201	39.3951	22.1431	16.1019	37.4845	28.299	28.8246	33.8563
A1ZAS8	A1ZAS8_DROME	Egg-derived tyrosine phosphatase, isoform C (EC 3.1.3.48)	EDTP CG6542 Dmel_CG6542	49.9992	58.5694	46.8634	38.6755	18.5116	38.0771	24.466	29.7194	26.4514	16.1452	9.86549	12.7313	12.6827	19.397	22.6743
A4V488	A4V488_DROME	Inosine-5'-monophosphate dehydrogenase (IMP dehydrogenase) (IMPD) (IMPDH) (EC 1.1.1.205)	ras ras-RA CG1799 Dmel_CG1799	1434.92	1562.51	1585.52	1245.02	1219.94	1087.51	1326.51	1131.17	1088.81	938.763	881.664	1069.56	868.253	833.083	824.634
Q9VXR5	Q9VXR5_DROME	CG9281, isoform B (EC 3.6.1.3) (CG9281, isoform C) (CG9281, isoform D) (LD02975p)	CG9281 Dmel_CG9281	1691.53	1943.47	1903.87	1797.67	1905.6	1701.59	1195.3	1365.22	1518.79	1779.05	1556.08	1553.24	1066.96	1256.67	1035.82
Q9VNI3	U609_DROME	UPF0609 protein CG1218	CG1218	593.17	526.1	623.773	674.617	702.034	626.108	533.044	510.865	520.081	502.096	356.696	506.238	459.821	430.509	390.242
Q7JY94	Q7JY94_DROME	Autophagy-related 7, isoform A (RE27292p)	Atg7 CG5489 Dmel_CG5489	123.297	137.747	116.813	103.169	135.414	127.09	149.202	232.139	117.658	133.312	145.671	433.33	119.878	104.547	123.192
Q9VFJ2	RM11_DROME	39S ribosomal protein L11, mitochondrial (L11mt) (MRP-L11)	mRpL11 CG3351	189.534	180.933	204.14	125.628	121.081	166.988	215.719	172.492	168.967	171.501	204.316	156.295	207.1	187.729	132.861
Q9VE85	Q9VE85_DROME	Nucleoporin 43kD	Nup43 CG7671 Dmel_CG7671	295.401	321.475	290.192	380.254	199.939	291.416	294.211	258.397	235.355	154.23	270.825	191.958	191.85	282.65	192.594
Q9NIV1	E2AK3_DROME	Eukaryotic translation initiation factor 2-alpha kinase (EC 2.7.11.1) (PRKR-like endoplasmic reticulum kinase) (DmPEK) (PEK) (PERK)	PEK EIF2AK3 CG2087	279.034	304.388	339.949	476.363	588.409	448.865	500.002	476.377	436.641	433.006	460.665	532.769	452.121	438.936	322.529
Q95RI2	Q95RI2_DROME	LD28549p (Uncharacterized protein)	CG10973 Dmel_CG10973	299.137	247.347	260.826	239.874	315.091	302.2	320.74	337.975	311.276	226.483	333.088	234.166	183.899	187.971	217.817
X2JE07	X2JE07_DROME	CG1677, isoform D	CG1677 Dmel_CG1677	2106.5	2368.68	2283.84	19.0064	2230.51	2136.48	2577.03	2450.09	2167.7	2149.69	1881.48	1860.41	1767.76	1762.91	1663.41
Q8T088	WDR55_DROME	WD repeat-containing protein 55 homolog	CG14722	77.9677	124.419	251.547	128.918	218.122	168.379	277.355	266.073	220.716	320.51	213.283	277.118	187.86	181.376	176.694
Q9VNF7	Q9VNF7_DROME	Metastasis associated 1-like, isoform B	MTA1-like CG2244 Dmel_CG2244	70.4916	36.7768	13.5891	120.513	91.1678	122.802	105.034	117.104	127.258	62.4179	57.6663	62.604	58.6061	42.2753	79.9377
P52295	IMA_DROME	Importin subunit alpha (Karyopherin subunit alpha) (Pendulin)	Pen CG4799	5457.36	6749.86	6503.73	4571.48	5269.47	4264.13	1883.37	2092.82	2528.72	1958.11	2020.1	2110.65	1194.87	1413.84	1337.34
E1JGK7	E1JGK7_DROME	Lola like, isoform E (Lola like, isoform F) (Lola like, isoform G) (Lola like, isoform H)	lolal CG5738 Dmel_CG5738	57.7297	50.7372	60.9625	118.014	104.395	85.2958	142.98	166.305	112.672	75.6151	71.3603	87.8988	56.6329	50.341	96.8538
Q9VC48	Q9VC48_DROME	Methionine aminopeptidase 1 (MAP 1) (MetAP 1) (EC 3.4.11.18) (Peptidase M 1)	CG13630 Dmel_CG13630	369.49	318.747	343.116	389.377	363.807	380.555	465.895	350.378	334.456	415.42	360.626	422.883	210.703	300.884	288.759
L0CRV4	L0CRV4_DROME	Inverted repeat-binding protein	Irbp	30.2151	20.0913	40.008	45.0789	31.6454	51.9794	59.4735	58.639	54.0108	56.9186	60.1296	57.7365	41.8748	42.8974	39.3108
C5WLN1	C5WLN1_DROME	CG9940, isoform C (EC 3.5.-.-) (EC 6.3.5.1) (FI04036p)	CG9940-RA CG9940 Dmel_CG9940	61.5159	55.8109	36.4714	56.2582	45.0391	50.3993	62.2576	57.5285	49.0553	70.3716	46.3432	68.9508	38.7552	41.7745	40.05
Q9W1H4	DNLI1_DROME	DNA ligase 1 (EC 6.5.1.1) (DNA ligase I) (DmDNA Lig I)	DNA-ligI CG5602	341.537	330.194	279.876	235.965	262.515	291.38	116.923	154.092	196.168	118.363	92.3659	175.519	81.7813	111.484	79.5489
Q9VWV6	Q9VWV6_DROME	Transferrin 1, isoform A (Transferrin 1, isoform C)	Tsf1 CG6186 Dmel_CG6186	3965.95	5031.67	4638.11	3505.78	4093.67	2994.18	3653.04	3398.94	3062.09	2552.02	2529.66	3057.95	3411.91	2593.34	2362.86
A1Z8U0	A1Z8U0_DROME	Pre-mRNA processing factor 8	Prp8 prp8 CG8877 Dmel_CG8877	229.203	188.317	187.4	239.595	244.875	273.549	182.819	192.092	211.542	180.846	211.408	238.732	136.406	91.3031	162.335
Q9VY28	RT25_DROME	Probable 28S ribosomal protein S25, mitochondrial (MRP-S25) (S25mt)	mRpS25 CG14413	30.2235	18.6814	25.2291	22.0176	25.1113	35.4701	39.3914	24.7346	17.5769	19.9172	4.11371	20.559	5.80285	27.6836	24.9495
M9PC85	M9PC85_DROME	X16, isoform B	x16 CG10203 Dmel_CG10203	321.843	310.366	324.193	260.487	390.641	392.452	225.42	227.776	225.783	112.911	130.207	134.115	199.976	145.361	206.193
P13060	EF2_DROME	Elongation factor 2 (EF-2)	EF2 Ef2b CG2238	17914.6	17411.4	18677.5	21340.1	21752.7	18999	23526.2	22860.3	20767	23458.4	21588	22889	19338.2	16934	15584.1
Q9W351	Q9W351_DROME	LD42637p (MIP17857p) (Uncharacterized protein, isoform A) (Uncharacterized protein, isoform B)	CG16892-RA CG16892 Dmel_CG16892	52.1118	37.1516	51.2851	51.8887	29.6189	38.1413	15.6184	19.2225	28.9968	15.532	16.7824	102.635	7.77003	15.0029	4.37322
Q9VB64	Q9VB64_DROME	Uncharacterized protein, isoform A (EC 3.6.1.-) (Uncharacterized protein, isoform B)	CG42813 Dmel_CG42813	203.554	204.284	209.881	255.556	246.624	227.25	269.042	535.587	206.934	277.421	324.062	491.728	245.575	182.645	167.493
M9NE89	M9NE89_DROME	Lamin, isoform B (Lamin, isoform C) (Lamin, isoform D)	Lam CG6944 Dmel_CG6944	609.412	618.008	707.409	964.701	583.12	685.169	792.139	954.2	873.581	1015.61	1162.89	1020.62	587.691	617.262	599.712
Q7JUN3	Q7JUN3_DROME	CG2316, isoform A (CG2316, isoform B) (CG2316, isoform C) (EC 3.6.1.3) (CG2316, isoform D) (CG2316, isoform G) (CG2316, isoform H) (LD29479p)	CG2316 Dmel_CG2316	23.9171	21.4634	121.297	4.71395	38.5292	40.7802	56.8416	35.2177	35.0673	45.079	53.2723	118.321	44.2039	38.792	33.4003
Q9W2K4	Q9W2K4_DROME	CG4266, isoform A (LD44216p)	CG4266 Dmel_CG4266	9.84627	151.892	14.7518	3.08924	33.6295	26.7896	20.4059	29.9611	35.8586	194.137	36.0676	98.0469	254.462	17.8059	18.9889
A1ZAW0	A1ZAW0_DROME	Dicer-2, isoform A (EC 3.1.26.3) (EC 3.6.1.3) (FI15132p1)	Dcr-2 Dcr-2-RA CG6493 Dmel_CG6493	981.041	734.336	1083.62	655.173	474.41	790.976	387.761	323.22	407.619	1291.22	720.366	275.756	61.0441	443.494	25.0183
Q9VZ20	Q9VZ20_DROME	Dynein light intermediate chain, isoform A (Dynein light intermediate chain, isoform D) (EC 3.6.1.3) (GH06357p)	Dlic Dlic2 CG1938 Dmel_CG1938	326.157	310.327	361.513	312.653	247.103	297.283	212.261	243.045	254.164	204.751	215.393	210.171	213.826	214.46	186.477
P35004	TRYB_DROME	Trypsin beta (EC 3.4.21.4)	betaTry CG18211	9.29989	10.0738	17.6496	55.5244	14.3161	35.3953	105.444	95.5216	69.8786	212.251	146.264	148.22	28.7231	55.9955	39.9911
M9PD65	M9PD65_DROME	Ran GTPase activating protein, isoform C	RanGAP CG9999 Dmel_CG9999	1097.24	1438.37	1270.12	2025.87	2281.61	1902.9	1693.99	1559.2	1611.51	753.648	1625.19	2020.89	1434.63	1705.22	1229.12
Q5U156	Q5U156_DROME	RE01954p (Relative of woc, isoform A)	row CG8092 Dmel_CG8092	39.9607	25.0072	24.2705	69.2957	47.8247	76.9324	54.7086	54.9285	63.3087	62.4208	77.8922	53.1165	6.33271	48.2647	47.2341
Q9W1F4	THOC5_DROME	THO complex subunit 5	thoc5 CG2980	30.422	6.06288	43.8357	23.0513	23.2754	41.4613	16.8408	33.1142	32.6207	19.4212	8.64318	125.132	9.56842	3.53518	20.7382
Q9VK60	Q9VK60_DROME	CG6180 (GH25425p)	CG6180 Dmel_CG6180	1490.41	1673.27	1590.85	1503.3	1742.08	1506.88	1618.86	1494.51	1228.07	857.959	1252.63	1254.77	1494.24	1240	1070.72
Q9VLH9	Q9VLH9_DROME	Alpha-mannosidase (EC 3.2.1.-)	LManVI CG9468 Dmel_CG9468	121.908	281.647	49.4365	235.137	280.053	371.604	347.202	151.743	277.795	1016.75	804.265	717.503	154.494	296.841	196.148
M9NG39	M9NG39_DROME	Protein on ecdysone puffs, isoform D	Pep CG6143 Dmel_CG6143	588.459	642.467	696.134	904.803	1206.96	1041.21	668.19	840.325	869.508	730.14	1085.18	891.801	538.676	557.491	643.73
P21187	PABP_DROME	Polyadenylate-binding protein (PABP) (Poly(A)-binding protein)	pAbp CG5119	3088.68	3215.58	3362.26	2622.41	2747.57	2409.63	1977.4	2019.83	2258.95	3186.93	2373.65	2568.38	1705.92	1773.76	1541.35
Q9VHP0	DDX3_DROME	ATP-dependent RNA helicase bel (EC 3.6.4.13) (Protein belle)	bel CG9748	1782.63	1828.1	1945.29	1658.62	2053.03	1715.18	893.685	993.896	1203.78	1585.32	1148.63	1242.75	749.128	892.643	865.354
M9PEY6	M9PEY6_DROME	Rat1, isoform B (EC 3.1.13.-)	Rat1 CG10354 Dmel_CG10354	67.7844	89.3797	78.3726	140.597	405.803	110.605	134.14	112.214	109.672	106.817	118.286	91.2619	71.2324	76.9124	86.3316
Q9W3L4	Q9W3L4_DROME	CG2233 (GH20802p)	CG2233 Dmel_CG2233	192.923	213.388	158.861	137.437	93.7262	177.666	267.608	149.718	186.051	600.888	505.624	400.143	93.6168	165.481	149.654
A1Z713	A1Z713_DROME	Vacuolar protein sorting 13, isoform A (Vacuolar protein sorting 13, isoform B)	Vps13 CG2093 Dmel_CG2093	128.499	126.692	355.839	461.655	127.588	533.345	365.864	561.236	406.453	315.012	343.37	614.474	409.324	494.592	371.008
Q9XZU1	XPO2_DROME	Exportin-2 (Exp2) (Cellular apoptosis susceptibility protein homolog) (Importin-alpha re-exporter)	Cas CG13281	1690.95	1879.24	1754.77	1753.61	1888.22	1608.57	1269.97	1327.69	1434.39	1550.89	1318.35	1525.04	1021.1	944.467	1030.32
C8VV30	C8VV30_DROME	Serine/threonine-protein phosphatase 2A 55 kDa regulatory subunit B	tws-RB	1061.2	1333.73	1206.95	1012.22	799.189	908.406	765.287	729.456	724.19	620.641	530.278	654.264	614.827	488.316	585.328
Q9VCA9	SPCS3_DROME	Signal peptidase complex subunit 3 (EC 3.4.-.-) (Microsomal signal peptidase 22 kDa subunit) (SPC22) (SPase 22 kDa subunit)	Spase22-23 CG5677	128.878	74.4763	143.193	53.737	65.6253	96.7255	91.2139	59.1805	71.0841	65.6495	90.099	90.2996	87.5843	63.4998	63.2447
B1PFC0	B1PFC0_DROME	CG4797 (SSRP1) (Fragment)	Ssrp CG4797	551.625	507.604	510.011	312.714	336.173	382.737	354.246	319.935	340.499	157.179	226.502	96.1417	219.3	227.717	254.386
Q9V3I1	Q9V3I1_DROME	BcDNA.LD08534 (Deoxyuridine triphosphatase, isoform A) (EC 3.6.1.23)	dUTPase BcDNA.LD08534 CG4584 Dmel_CG4584	4186.16	4629.29	4991.5	6349.45	6732.54	5242.59	5686.48	5167.85	4887.22	3880.66	4217.1	4871.65	4743.79	4179.53	3803.01
X2JCP8	X2JCP8_DROME	Actin 5C, isoform E	Act5C CG4027 Dmel_CG4027	20933.4	23394.9	21958.9	23905.5	27035.3	24062.5	31067.5	29795.1	26531.5	23821.5	21668.7	25716	25617.3	24528.2	20944.7
Q9V6U8	UBA3_DROME	Nedd8-activating enzyme E1 catalytic subunit (EC 6.3.2.-) (Ubiquitin-activating enzyme 3 homolog)	Uba3 CG13343	86.6756	113.85	124.223	106.815	162.619	101.215	124.207	111.767	112.053	119.323	94.1325	140.902	109.245	78.7558	81.8922
C7LA75	C7LA75_DROME	Heat shock protein cognate 4, isoform G (EC 3.6.1.3) (LD25749p)	Hsc70-4 Hsc70-4-RA CG4264 Dmel_CG4264	36500.8	40549.8	41983.4	43111.5	42378.4	39053.3	37102.1	35794.4	36622.7	47260.6	33866	35549.8	28611.9	29385.5	26381
Q9VBG6	HGH1_DROME	Protein HGH1 homolog	CG6073	389.676	384.414	362.587	398.492	331.705	303.089	305.556	309.321	332.402	153.635	234.888	166.239	188.891	177.869	214.634
Q6NMU5	Q6NMU5_DROME	AT19681p	Dpit47	67.0933	96.4038	72.0818	78.0777	66.0911	84.9267	68.2764	66.7226	80.1349	81.5918	61.6996	89.7735	45.4686	133.287	54.5123
M9PCL5	M9PCL5_DROME	Mitochondrial ribosomal protein S7, isoform B	mRpS7 CG5108 Dmel_CG5108	74.3019	70.2123	66.5261	32.5326	59.9467	290.211	307.797	96.9661	94.2635	63.3288	223.15	55.0472	94.0946	106.374	106.954
Q9VPY2	Q9VPY2_DROME	Phospholipase A2 activator protein, isoform A (Phospholipase A2 activator protein, isoform B) (Phospholipase A2 activator protein, isoform C) (SD05646p)	Plap CG5105 Dmel_CG5105	572.043	662.7	632.611	662.967	718.748	703.158	499.175	529.407	636.545	466.159	544.841	575.262	401.231	438.41	440.293
Q9U5W6	Q9U5W6_DROME	Microtubule associated protein	msps CG5000	747.629	868.525	787.89	672.51	834.765	671.579	313.611	328.327	429.599	416.33	340.446	304.469	176.06	215.719	271.565
Q9VRV8	Q9VRV8_DROME	FI21453p1 (Transportin, isoform A) (Transportin, isoform B) (Transportin, isoform C) (Transportin, isoform D)	Trn Trn-RA CG7398 Dmel_CG7398	520.914	590.88	559.587	626.948	722.211	621.445	415.29	362.767	428.444	574.727	569.954	609.306	349.21	359.641	359.626
Q9V9E3	PREP_DROME	Presequence protease, mitochondrial (EC 3.4.24.-)	CG3107	207.666	237.18	209.374	203.433	195.395	348.857	306.188	244.102	213.891	286.33	232.962	245.725	261.685	328.382	228.151
Q2XYF2	Q2XYF2_DROME	CG2257 (Fragment)	UbcE2H Ubc-E2H CG2257	222.623	198.49	216.466	224.306	216.552	260.504	224.684	223.791	228.839	135.662	231.695	175.213	150.992	164.082	172.163
B7Z098	B7Z098_DROME	CG7414, isoform D	CG7414 Dmel_CG7414	414.684	354.197	322.004	356.858	310.474	378.942	379.751	460.025	401.611	206.11	334.951	261.22	240.747	271.435	300.291
A4V2A4	A4V2A4_DROME	Mushroom-body expressed, isoform G (Mushroom-body expressed, isoform M)	mub CG7437 Dmel_CG7437	72.0572	74.9303	70.7827	47.625	37.917	49.5616	45.3956	53.164	47.1007	14.4317	22.8247	22.5647	9.80383	24.8797	35.9463
P17917	PCNA_DROME	Proliferating cell nuclear antigen (PCNA) (Cyclin) (Mutagen-sensitive 209 protein)	PCNA mus209 CG9193	2560.68	2405	2810.15	3004.99	2964.41	2797.87	2808.62	2678.62	2500.84	3114.3	2043.99	2434.85	2413.95	2197.37	1963.53
X2JCP8	X2JCP8_DROME	Actin 5C, isoform E	Act5C CG4027 Dmel_CG4027	2822.76	3078.12	3686.58	3954.1	4050.95	3872.12	4662.91	4217.56	3845.58	3587.67	2870.87	3903.61	3732.92	3076.13	3112.49
E1JIK0	E1JIK0_DROME	Heterogeneous nuclear ribonucleoprotein at 87F, isoform C (Heterogeneous nuclear ribonucleoprotein at 87F, isoform D) (MIP15350p)	Hrb87F Hrb87F-RC CG12749 Dmel_CG12749	254.877	243.968	301.441	353.896	336.015	311.821	251.007	288.841	247.579	236.62	424.224	366.423	181.661	186.16	209.87
Q9VEQ2	Q9VEQ2_DROME	CG3678, isoform A (CG3678, isoform B) (GH23451p)	CG17556-RA CG3678 Dmel_CG3678	394.211	281.859	435.522	272.929	276.894	319.995	123.877	186.14	197.162	640.15	224.995	121.728	417.921	17589	124.907
Q8SY19	Q8SY19_DROME	Microsomal glutathione S-transferase-like, isoform A (EC 2.5.1.18) (RE10696p)	Mgstl CG1742 Dmel_CG1742	63.5848	58.5956	70.8447	44.2807	26.7517	43.2598	25.593	28.584	24.494	33.3409	46.6524	14.1834	33.6684	20.7093	25.1636
C6SUY3	C6SUY3_DROME	DNA helicase (EC 3.6.4.12)	Mcm6-RA	426.685	448.139	490.039	548.488	591.718	515.012	471.941	481.366	485.431	419.329	339.185	364.099	336.46	300.169	351.059
Q9VHM3	Q9VHM3_DROME	LD30467p (Motif 1 binding protein)	M1BP CG9797 Dmel_CG9797	44.826	44.8918	35.8112	65.7515	99.3002	87.9006	70.4546	59.0699	69.476	83.943	67.9096	58.5433	46.748	60.5114	56.1837
M9PEU5	M9PEU5_DROME	NEDD8-activating enzyme E1 regulatory subunit	APP-BP1 CG7828 Dmel_CG7828	336.8	340.409	299.68	288.828	287.601	321.139	362.586	388.754	283.132	114.154	222.923	192.485	262.341	258.541	262.629
Q7JQH9	Q7JQH9_DROME	LD31742p (Withered, isoform A) (EC 2.3.1.21) (Withered, isoform B)	whd CPTI CG12891 Dmel_CG12891	312.118	250.087	368.207	275.643	243.872	273.329	279.807	300.666	194.364	439.115	372.156	76.116	223.297	205.655	204.657
H0RN81	H0RN81_DROME	Peptidyl-prolyl cis-trans isomerase	FK506-bp2-RA	3250.48	3244.94	2754.52	3967.08	3890.53	2933.32	4598.14	5598.79	3731.65	3323.29	3524.03	3277.19	5485.25	3745.15	3383.97
Q9VBK9	Q9VBK9_DROME	CG5913	CG5913 Dmel_CG5913	145.86	153.689	132.745	85.3954	140.158	120.043	81.7559	86.8445	96.063	36.5917	66.9077	60.3611	58.8898	78.2173	74.6782
Q9VCR0	Q9VCR0_DROME	Aminoacylase-1 (EC 3.5.1.14) (N-acyl-L-amino-acid amidohydrolase)	CG17109 Dmel_CG17109	84.2002	23.7031	66.3953	139.076	31.0093	73.2547	212.288	145.347	142.187	587.772	347.009	329.768	84.357	144.487	83.4325
Q8T0L3	Q8T0L3_DROME	GH24511p (Ubiquitin activating enzyme 1, isoform A)	Uba1 CG1782 Dmel_CG1782	4066.54	4513.15	4503.18	4588.13	4747.78	4112.57	4562.07	4497.68	4112.19	4220.63	3674.4	3828.16	3874.93	3533.88	3172.33
Q7KNA0	DYM_DROME	Dymeclin	CG8230	44.4868	31.6593	43.0131	18.7548	54.3544	48.0314	43.3154	40.0493	49.6006	73.0978	54.6636	51.674	35.6967	26.0874	32.2424
Q9VD66	Q9VD66_DROME	Female-specific independent of transformer (RH40291p)	fit CG17820 Dmel_CG17820	1011.12	1092.14	967.866	1053.29	870.465	832.848	1390.73	1322.35	997.77	595.803	790.831	866.45	952.722	884.592	924.884
E1JJQ3	E1JJQ3_DROME	Gamma-tubulin complex component	Grip84 CG3917 Dmel_CG3917	231.151	247.769	287.271	233.45	605.942	229.739	95.9621	141.487	172.375	129.283	154.469	395.019	439.258	82.754	106.227
E1JGV6	E1JGV6_DROME	Nucleolar protein at 60B, isoform C (EC 4.2.1.70) (EC 5.4.99.12) (Nucleolar protein at 60B, isoform F)	Nop60B CG3333 Dmel_CG3333	277.313	237.465	308.588	491.289	352.174	478.722	373.508	398.697	267.311	522.115	512.764	353.539	326.366	404.922	314.827
Q8SYL1	Q8SYL1_DROME	Lethal (2) 09851, isoform A (Lethal (2) 09851, isoform B) (RE17371p) (RE55020p)	l(2)09851 CG12792 Dmel_CG12792	81.4519	72.1137	83.667	55.3776	82.1434	86.0238	116.897	71.4016	89.9242	80.6546	123.047	72.5028	70.6703	121.1	71.6036
Q9VWS1	Q9VWS1_DROME	CG6617 (LD25271p)	CG6617 Dmel_CG6617	340.201	315.314	345.791	242.208	237.992	308.058	226.356	206.82	227.688	128.369	236.554	480.071	115.747	200.194	193.272
Q9VEK8	Q9VEK8_DROME	GH07711p (GM06266p) (Sds22)	sds22 CG5851 Dmel_CG5851	492.671	657.71	526.433	463.923	583.24	541.61	453.124	461.694	496.24	366.454	452.752	457.209	375.876	346.337	361.78
Q8IRG6	SPT16_DROME	FACT complex subunit spt16 (Facilitates chromatin transcription complex subunit SPT16) (dSPT16)	dre4 spt16 CG1828	319.694	389.452	363.965	294.448	299.892	299.852	254.633	233.019	228.069	139.212	106.065	118.552	186.975	173.372	198.73
Q7JWF1	Q7JWF1_DROME	Electron transfer flavoprotein-ubiquinone oxidoreductase, mitochondrial (EC 1.5.5.1)	Etf-QO CG12140 Dmel_CG12140	506.675	470.238	648.098	352.004	317.705	458.727	335.713	260.924	274.966	501.622	485.514	289.642	109.065	240.916	275.974
Q9VG76	MYCBP_DROME	C-Myc-binding protein homolog	CG17202	70.1285	67.9362	113.108	44.2356	60.1402	57.1988	30.7164	33.39	40.8611	29.7273	31.4143	34.6212	33.2019	36.8537	30.6701
Q7JXF5	Q7JXF5_DROME	GH12838p (Nucleoporin 62kD, isoform A) (Nucleoporin 62kD, isoform B)	Nup62 CG6251 Dmel_CG6251	128.204	103.124	132.108	104.672	122.425	89.9104	107.75	102.114	100.73	83.7735	102.728	112.788	70.8842	106.017	74.2363
Q9VIH1	Q9VIH1_DROME	CG9273 protein (CG9273-PA) (GM04951p) (Replication protein A2, isoform A) (Replication protein A2, isoform B)	RPA2 CG9273 Dmel_CG9273	1098.23	1242.07	1300.19	872.031	1095.66	904.927	927.651	909.565	845.368	789.564	680.426	701.791	781.699	686.194	661.111
Q9VH72	Q9VH72_DROME	CG9471, isoform A (EC 1.3.1.24) (EC 1.6.99.1) (CG9471, isoform B) (TA01656p1)	CG9471-RA CG9471 Dmel_CG9471	231.829	169.508	238.088	252.991	266.484	271.343	252.862	240.318	229.078	167.844	212.419	210.411	235.295	220.878	187.397
Q08012	DRK_DROME	Protein enhancer of sevenless 2B (Protein E(sev)2B) (Downstream of receptor kinase) (SH2-SH3 adapter protein drk)	drk E(sev)2B CG6033	169.416	147.641	231.152	282.791	345.614	251.44	331.522	294.098	284.47	404.987	330.234	361.859	333.2	244.079	223.292
Q7JZF5	Q7JZF5_DROME	RE34924p (Rpb5, isoform A) (Rpb5, isoform B) (EC 2.7.7.6)	Rpb5 CG11979 Dmel_CG11979	33.3409	33.7923	29.1106	26.9497	29.2083	49.5571	41.068	43.3419	40.7315	18.2032	54.6218	69.4173	37.8503	37.3072	33.4907
X2JAX3	X2JAX3_DROME	Ubiquitin conjugating enzyme 4, isoform B (Ubiquitin conjugating enzyme 4, isoform C)	Ubc4 CG8284 Dmel_CG8284	693.291	659.938	697.54	735.86	668.363	658.047	434.727	505.254	514.745	572.824	557.601	435.19	349.376	392.102	418.921
Q9W2V9	Q9W2V9_DROME	LD40707p (Lethal (1) G0289, isoform A) (Lethal (1) G0289, isoform B) (Lethal (1) G0289, isoform C) (MIP09046p)	l(1)G0289 l(1)G0289-RA CG2221 Dmel_CG2221	170.389	140.761	125.449	170.925	110.425	155.339	110.056	124.957	130.433	140.442	136.528	66.7928	12.163	26.3995	101.261
A1Z9A2	U587_DROME	UPF0587 protein CG4646	CG4646	278.106	303.784	286.227	328.582	241.029	280.198	436.798	384.712	315.169	290.688	238.587	284.954	257.931	272.821	289.437
Q9GNH8	Q9GNH8_DROME	Phosphotransferase (EC 2.7.1.-)	Hex-A CG3001 Dmel_CG3001	527.062	594.5	522.584	365.527	320.685	359.882	512.051	462.092	461.659	685.075	579.814	543.712	309.716	349.481	346.474
Q9Y119	Q9Y119_DROME	BcDNA.GH08860 (RE05454p) (Trehalose-6-phosphate synthase 1) (EC 2.4.1.15)	Tps1 BcDNA.GH08860 CG4104 Dmel_CG4104	6.0605	3.2785	2.15397	5.75569	2.36425	6.93936	23.3509	18.0175	22.5951	42.6908	38.9159	33.1193	27.2925	29.9731	6.82162
Q9VDD0	Q9VDD0_DROME	CG3353 (RE75113p)	Smyd5 CG3353 Dmel_CG3353	45.2195	50.3233	57.89	63.4272	39.682	63.7305	77.9763	78.1949	50.5889	56.8928	81.0725	60.8117	42.9627	63.2649	55.5742
Q9U5W4	Q9U5W4_DROME	CG10206 protein (CG10206-PA) (DNop5 protein)	nop5 Dnop5 CG10206	86.1785	88.4896	92.7276	202.965	115.605	158.762	134.073	117.218	145.337	208.709	158.611	126.404	113.643	129.203	105.803
Q9VEG6	PERC_DROME	Chorion peroxidase (EC 1.11.1.7) (Peroxinectin-related protein) (Dpxt)	Pxt CG7660	2621.15	3637.64	3377.56	1660.6	2719.44	1946.3	864.545	793.525	713.266	292.246	392.186	443.904	513.491	469.35	336.027
Q9VEX6	Q9VEX6_DROME	AAA family protein Bor (Belphegor, isoform A) (Belphegor, isoform B)	bor CG6815 Dmel_CG6815	1027.92	1001.55	1155.08	1273.56	1270.24	1087.86	773.581	1147.88	1043.82	1164.03	1264.08	1169.59	1021.73	1120.77	788.741
P29613	TPIS_DROME	Triosephosphate isomerase (TIM) (EC 5.3.1.1) (Triose-phosphate isomerase)	Tpi CG2171	5789.41	6858.97	6578.62	6674.23	5989.49	5701.71	7356.4	6359.34	5791.12	6686.66	6338.83	6364.84	6233.69	5688.98	4949.66
Q9I7K6	NASP_DROME	Protein NASP homolog	CG8223	1056.07	1471.94	1460.68	1308.51	1798.41	1373.15	1089.7	1041.13	1038.78	837.169	897.705	1055.57	1026.1	1047.82	904.15
Q9I7X6	CARME_DROME	Carnosine N-methyltransferase (EC 2.1.1.22)	CG11596	154.918	209.101	168.402	184.152	181.663	193.244	209.297	205.972	193.868	126.019	125.006	137.34	110.973	125.285	149.664
Q9VG73	ILF2_DROME	Interleukin enhancer-binding factor 2 homolog	CG5641	538.881	571.407	528.11	505.826	587.706	475.799	492.138	459.192	489.884	700.716	505.956	567.562	379.848	302.34	351.396
Q9V455	Q9V455_DROME	Importin subunit alpha	Kap-alpha3 Kap-alpha-3 CG9423 Dmel_CG9423	223.5	195.219	202.082	502.355	516.252	488.513	336.806	355.039	411.517	192.007	383.067	382.63	481.486	284.693	312.871
Q9W410	Q9W410_DROME	CG3815 (GH06635p)	CG3815 Dmel_CG3815	372.341	443.039	387.504	253.918	414.439	321.048	185.448	177.211	253.12	187.433	254.756	171.729	135.57	172.732	177.166
X2JGB3	X2JGB3_DROME	Bre1, isoform B	Bre1 CG10542 Dmel_CG10542	24.5941	112.876	17.0613	24.2909	19.9759	26.1108	23.8105	7.99825	16.8371	36.6126	29.2779	25.4611	20.4865	153.545	11.2065
Q9VEA1	Q9VEA1_DROME	Eukaryotic initiation factor 1A, isoform A (Eukaryotic initiation factor 1A, isoform B) (Eukaryotic initiation factor 1A, isoform C) (RE54849p)	eIF-1A CG8053 Dmel_CG8053	644.233	637.442	592.944	601.799	703.078	608.095	783.448	697.69	674.516	425.956	411.658	419.964	614.903	647.083	536.905
Q9VWF5	Q9VWF5_DROME	LD30731p (N(Alpha)-acetyltransferase 20, isoform A) (EC 2.3.1.-) (EC 2.3.1.48) (N(Alpha)-acetyltransferase 20, isoform C) (N(Alpha)-acetyltransferase 20, isoform D)	NAA20 CG14222 Dmel_CG14222	13.058	4.03528	11.1547	1.80308	7.36354	13.1912	15.2089	24.2456	16.3131	4.98781	2.43493	4.93376	5.49055	8.6787	13.8044
Q9VCA8	ANKHM_DROME	Ankyrin repeat and KH domain-containing protein mask (Multiple ankyrin repeat single KH domain-containing protein)	mask CG33106	60.8194	44.7232	64.8001	49.5728	83.4844	56.6049	34.1109	39.9416	47.002	31.3269	61.2755	76.1657	42.5146	42.1038	34.9174
Q7JWS8	Q7JWS8_DROME	AT17867p (Mig-2-like GTPase Mtl) (Mig-2-like, isoform A) (Mig-2-like, isoform B) (Mig-2-like, isoform C) (Small GTPase)	Mtl CG5588 Dmel_CG5588	24.7041	25.9746	20.5708	18.8904	18.9555	29.8321	30.7638	24.9016	34.738	36.578	33.7406	39.258	28.4888	24.6505	21.8432
Q9V460	SPT5H_DROME	Transcription elongation factor SPT5 (DRB sensitivity-inducing factor large subunit) (DSIF large subunit) (dSpt5)	Spt5 CG7626	56.9511	77.1717	56.4587	138.021	114.352	111.889	107.281	82.9023	97.7956	113.436	97.1091	82.8494	81.7551	75.8554	79.1942
P05205	HP1_DROME	Heterochromatin protein 1 (HP1) (Non-histone chromosomal protein C1A9 antigen)	Su(var)205 HP1 CG8409	187.407	163.97	196.063	29.7127	217.292	165.097	115.612	91.1036	83.8146	67.4899	40.1103	51.0689	62.2709	56.5869	98.9225
Q9W1N4	Q9W1N4_DROME	HL01517p (Wing morphogenesis defect, isoform A) (Wing morphogenesis defect, isoform B)	wmd CG3957 Dmel_CG3957	28.3418	33.2439	37.5676	33.3615	24.5403	22.7944	38.8596	12.1933	28.1923	17.3577	25.033	13.3558	10.8828	17.3743	6.20911
A8Y560	A8Y560_DROME	Ribosomal protein L15	RpL15 CG17420 Dmel_CG17420	1484.88	1289.1	1562.62	1929.39	1476.17	1657.79	1837.35	2201.04	1853.47	2540.3	2580.67	1849.9	1704.3	1729.85	1483.72
X2JKQ8	X2JKQ8_DROME	Rho kinase, isoform D (EC 2.7.11.-)	Rok CG9774 Dmel_CG9774	26.5113	36.3954	23.3322	49.7992	27.0043	27.9753	54.6567	33.7369	38.1205	7.92034	12.6807	37.3298	10.0421	27.6539	30.2702
Q9VAX8	Q9VAX8_DROME	CG4849 (LD28793p)	CG4849 Dmel_CG4849	307.97	295.118	287.827	423.827	517.153	420.288	313.152	371.181	416.06	431.37	356.091	299.652	140.736	280.634	288.861
P48591	RIR1_DROME	Ribonucleoside-diphosphate reductase large subunit (EC 1.17.4.1) (Ribonucleoside-diphosphate reductase subunit M1) (Ribonucleotide reductase large subunit)	RnrL CG5371	2456.67	2979.13	2810.13	2513.92	2720.72	2263.92	2011.02	2124.23	2175.62	2185.24	1671.82	1958.54	2088.8	1856.33	1614.03
P12982	PP12_DROME	Serine/threonine-protein phosphatase alpha-2 isoform (EC 3.1.3.16)	Pp1-87B CG5650	636.242	594.583	609.827	710.791	689.623	713.955	709.629	723.145	696.927	566.324	666.314	721.399	540.687	541.807	536.23
Q9VSI1	Q9VSI1_DROME	CG7182, isoform A (CG7182, isoform B) (LD21269p)	CG7182 Dmel_CG7182	342.49	372.854	352.019	456.765	446.874	401.048	393.016	385.761	401.593	468.702	211.108	332.162	254.838	274.713	295.306
M9PBH7	M9PBH7_DROME	Rac1, isoform B	Rac1 CG2248 Dmel_CG2248	165.653	170.499	179.754	185.567	172.034	213.04	139.364	173.803	184.075	216.635	233.099	197.087	121.91	166.282	141.345
O62530	O62530_DROME	Adaptor protein complex 2, mu subunit, isoform A (Adaptor protein complex 2, mu subunit, isoform B) (Adaptor protein complex 2, mu subunit, isoform C) (Clathrin-associated adaptor complex AP-2 medium chain) (Clathrin-associated protein) (SD05403p)	AP-2mu AP-50 AP50 CG7057 Dmel_CG7057	50.8086	100.241	88.0245	97.5366	124.384	105.829	95.3207	93.0114	76.0593	94.3336	74.8021	36.6261	83.0754	101.06	74.8835
Q9VUV9	U520_DROME	Putative U5 small nuclear ribonucleoprotein 200 kDa helicase (EC 3.6.4.13) (Protein lethal (3) 72Ab)	l(3)72Ab CG5931	235.273	289.552	244.373	297.462	569.641	331.708	217.339	291.308	304.627	347.613	286.856	296.903	807.346	148.647	225.637
Q9VYV4	Q9VYV4_DROME	Amun, isoform A (Amun, isoform B) (Amun, isoform D) (Amun, isoform E) (Amun, isoform F) (Amun, isoform G) (Amun, isoform H) (Amun, isoform J) (Amun, isoform K) (Amun, isoform L)	Amun CG2446 Dmel_CG2446	321.219	389.875	388.945	531.65	645.631	504.027	427.362	427.161	440.155	446.728	441.559	503.091	387.043	380.95	349.805
Q7K581	Q7K581_DROME	CG8963, isoform A (CG8963, isoform B) (CG8963, isoform C) (SD01637p)	CG8963 Dmel_CG8963	481.426	536.507	477.419	451.507	489.228	426.936	194.675	200.013	277.146	173.226	288.13	282.382	149.999	220.693	178.574
Q7KY04	Q7KY04_DROME	Rab4 protein (Rab4, isoform A) (Rab4, isoform B)	Rab4 CG4921 Dmel_CG4921	118.457	102.761	126.389	118.889	82.0757	97.5539	67.3752	63.0916	74.7917	77.8212	70.9263	74.4399	64.3023	71.079	61.6584
P48592	RIR2_DROME	Ribonucleoside-diphosphate reductase subunit M2 (EC 1.17.4.1) (Ribonucleotide reductase small subunit)	RnrS CG8975	1476.95	1804.27	1845.49	2111.84	2574.84	2090.94	923.777	827.712	797.038	302.417	631.165	746.494	551.856	548.192	508.603
Q9VQ93	GOLP3_DROME	Golgi phosphoprotein 3 homolog sauron (Protein rotini)	sau GOLPH3 l(2)s5379 rti CG7085	59.1706	52.0775	68.0648	59.3007	34.4391	69.0841	50.862	71.3298	83.5751	79.6965	59.7382	71.0148	63.4804	92.324	50.9739
Q9Y148	Q9Y148_DROME	BcDNA.GH04245 (Fragment)	sxc BcDNA.GH04245 Ogt CG10392	115.886	81.4666	106.01	88.4327	79.443	117.956	133.114	118.593	96.5053	241.393	80.1336	54.5996	54.6966	138.428	94.2426
Q8SWU2	Q8SWU2_DROME	RE26764p	CG9330	302.631	319.733	347.875	340.949	284.026	315.328	314.151	305.35	324.12	159.74	241.914	222.054	237.22	220.387	235.149
Q9VFW4	Q9VFW4_DROME	MIP09035p (Poly, isoform A) (Poly, isoform B)	poly poly-RA CG9829 Dmel_CG9829	519.543	495.662	569.894	581.623	448.931	433.934	492.216	548.298	476.031	458.131	342.354	547.664	428.305	390.568	384.201
O97477	INO1_DROME	Inositol-3-phosphate synthase (MIP synthase) (EC 5.5.1.4) (Myo-inositol 1-phosphate synthase) (IPS) (MI-1-P synthase)	Inos CG11143	802.795	822.7	798.546	860.968	885.189	734.647	855.604	938.684	809.935	1014.4	885.791	976.923	752.57	714.22	661.182
Q9W445	MCTS1_DROME	Malignant T-cell-amplified sequence 1 homolog (Multiple copies in T-cell lymphoma 1 homolog) (MCT-1)	MCTS1 CG5941	212.903	209.403	192.453	246.327	189.381	240.083	259.854	296.3	234.362	253.145	232.259	240.93	236.44	289.762	207.084
M9MRQ9	M9MRQ9_DROME	Succinyl coenzyme A synthetase alpha subunit, isoform B (EC 6.2.1.4)	Scsalpha CG1065 Dmel_CG1065	1139.49	1330.33	1294.07	1662.06	1346.74	1218.02	1513.57	1477.79	1293.36	1570.58	1544.53	1504.49	1561.1	1398.82	1098.58
X2JF40	X2JF40_DROME	Adenosylhomocysteinase (EC 3.3.1.1)	Ahcy13 CG11654 Dmel_CG11654	2223.25	2295.44	2199.82	2270.45	2124.89	1996.21	2730.28	2403.4	2222.03	2069.59	1979.78	2146.94	2318.58	2067.19	1894.76
A4V2J2	A4V2J2_DROME	Deleted.		13857	12738.4	15249.4	14447.6	23314.9	15397.1	19517.6	14615.6	16068.6	14939.3	13031.8	17486.9	19187.7	16046.9	13189.9
X2JDI1	X2JDI1_DROME	Serine/threonine-protein phosphatase (EC 3.1.3.16)	mts CG7109 Dmel_CG7109	2197.35	2309.46	2587.24	2620.07	3081.48	2254.28	1869.17	1988.95	1996.37	2298.86	1980.09	2304.05	2191.04	2011.03	1585.61
Q9V3W7	Q9V3W7_DROME	LD40489p (SR family splicing factor) (SR family splicing factor SF2) (Splicing factor 2, isoform A) (Splicing factor 2, isoform B)	SF2 p28/SF2 CG6987 Dmel_CG6987	329.73	341.125	415.116	243.168	396.372	366.474	226.145	202.265	200.772	152.504	151.223	166.923	215.422	220.402	213.157
Q9XZE4	Q9XZE4_DROME	Phosphate transporter	Mpcp MPCP CG4994	350.619	404.976	370.844	380.032	449.479	390.365	306.482	333.618	299.87	61.3076	261.596	274.206	196.403	226.968	270.835
Q9VHC7	Q9VHC7_DROME	FI21236p1 (Rumpelstiltskin, isoform A)	rump Hrp59 rump-RA CG9373 Dmel_CG9373	807.5	845.321	780.441	874.151	1173.54	1078.25	580.369	724.558	748.37	803.913	758.678	750.43	406.113	592.174	642.921
Q9W0Y2	YS11_DROME	Putative gamma-glutamylcyclotransferase CG2811 (EC 2.3.2.-)	CG2811	1.81499	46.8566	2.40281	55.2874	32.0351	41.3423	60.5729	66.935	37.6067	13.8248	17.9373	47.3296	48.7098	7.71529	46.173
X2J516	X2J516_DROME	Adenosine 3, isoform C (EC 2.1.1.-) (EC 2.1.2.2) (EC 6.3.3.1) (EC 6.3.4.13)	ade3 CG31628 Dmel_CG31628	292.362	306.333	252.186	319.292	239.795	287.131	375.466	331.986	286.475	459.103	265.051	231.72	616.33	224.907	262.863
C0MJU0	C0MJU0_DROME	CG3975-PA	CG3975	49.9955	56.3282	62.0852	60.0287	47.5504	46.0558	22.637	39.7811	38.2638	12.2027	12.6692	19.7515	21.3417	14.2051	29.1669
P48461	PP11_DROME	Serine/threonine-protein phosphatase alpha-1 isoform (EC 3.1.3.16)	Pp1alpha-96A Pp1-96A CG6593	22.9236	136.039	14.2286	20.8756	17.462	27.5191	15.5433	33.9294	4.68796	19.0496	81.0881	21.7423	18.4429	78.8813	20.3354
Q8INE8	Q8INE8_DROME	Arginine methyltransferase 3, isoform B (EC 2.1.1.-) (SD23052p)	Art3 CG6563 Dmel_CG6563	221.098	210.603	180.059	227.888	217.694	235.605	334.47	245.416	204.063	264.548	210.8	282.577	190.003	197.575	221.03
Q9VZE4	Q9VZE4_DROME	CG1316 (RE70333p)	CG1316 Dmel_CG1316	102.197	41.7055	40.7435	41.4626	108.471	75.0877	44.2759	48.038	46.6166	124.299	168.323	19.9422	24.4843	37.1446	45.5579
Q9W3T2	Q9W3T2_DROME	CG4593, isoform A (CG4593, isoform B) (CG4593-PA) (FI02853p)	CG4593-RA CG4593 Dmel_CG4593	67.5634	55.1934	72.1027	66.7078	638.263	80.4867	76.6382	65.7358	409.954	78.5959	64.5933	59.5736	630.896	67.9046	58.543
Q8IA36	Q8IA36_DROME	DAP3	mRpS29 CG3633	42.7657	52.2814	34.1437	36.1557	37.0304	39.47	48.9814	46.0957	38.8594	75.398	43.6878	43.256	36.3556	29.6484	35.3074
M9PGD7	M9PGD7_DROME	Uncharacterized protein, isoform B (EC 6.1.1.7)	CG10802 Dmel_CG10802	73.3053	59.4915	69.7413	92.5792	225.333	83.5869	102.43	100.326	102.681	603.543	102.017	88.5385	270.56	78.9453	75.4126
Q9W4X9	ZW10_DROME	Centromere/kinetochore protein zw10 (Mitotic 15 protein)	Zw10 mit(1)15 CG9900	76.936	70.2473	59.0888	79.2345	53.5667	60.0689	44.2682	56.7893	50.6465	72.4434	62.3897	24.9671	39.6796	287.856	43.1984
O61380	O61380_DROME	Eukaryotic translation initiation factor 4G, isoform A (Eukaryotic translation initiation factor 4G, isoform C) (FI02056p) (Translation initiation factor eIF4G)	eIF4G eIF-4G eIF4G-RA CG10811 Dmel_CG10811	705.902	814.353	823.312	747.85	808.754	741.562	339.126	422.549	591.968	500.641	694.425	658.83	232.444	468.785	378.198
C7LAA5	C7LAA5_DROME	GM15464p	CG30122-RB	273.425	290.667	271.891	414.605	338.655	411.556	356.079	401.077	345.23	244.635	404.306	404.145	347.863	326.75	303.688
Q5KTT4	Q5KTT4_DROME	Putative uncharacterized protein dNAT1 (Fragment)	dNAT1	238.769	209.323	220.63	215.021	223.257	188.235	236.325	229.835	212.701	330.663	250.41	478.715	298.492	191.189	173.229
M9NFF8	M9NFF8_DROME	Cdc42, isoform C (Cdc42, isoform D)	Cdc42 CG12530 Dmel_CG12530	90.9872	53.9025	60.9153	102.203	109.219	107.565	92.1267	110.974	119.872	84.6909	97.236	73.1855	55.0334	90.8302	81.6731
E1JIL4	E1JIL4_DROME	Chromatin assembly factor 1, p55 subunit, isoform B (EC 2.1.1.43) (SD22845p)	Caf1-55 Caf1 Caf1-RB CG4236 Dmel_CG4236	1301.34	1327.54	1424.5	1451.55	1504.56	1467.84	1320.78	1367.71	1275.84	1464.51	1194.67	1368.48	1124.65	1173	1073.01
F6JQA6	F6JQA6_DROME	CG3024 (Torsin, isoform B) (EC 3.6.1.3) (Fragment)	Torsin CG3024 Dmel_CG3024	322.327	272.91	331.11	226.803	226.177	300.273	127.869	194.106	201.412	187.378	186.585	226.311	108.775	134.744	157.912
Q9VT32	Q9VT32_DROME	CG6767, isoform A (EC 2.7.6.1) (CG6767, isoform H) (RE57174p)	CG6767 Dmel_CG6767	1839.43	1914.54	1992.85	2107.76	2165.74	1910.57	2128.06	1977.67	1832.33	1829.06	1745.35	2130.4	2074.99	1827.94	1555.99
Q9VGF1	Q9VGF1_DROME	CG3397 (EC 1.-.-.-) (GH17980p)	CG3397 Dmel_CG3397	28.1861	54.0132	19.0741	29.015	11.9653	38.1284	36.3698	23.3824	22.0367	70.327	24.0253	133.675	22.6055	37.203	26.896
Q9VIH3	Q9VIH3_DROME	Microsomal triacylglycerol transfer protein	Mtp CG9342 Dmel_CG9342	16.1579	14.9658	7.94492	21.7503	16.6299	10.1407	35.642	33.6419	18.0316	38.0171	29.7049	43.3564	31.6517	25.2314	14.0842
M9NE01	M9NE01_DROME	Serine/threonine-protein phosphatase (EC 3.1.3.16)	Pp2B-14D CG9842 Dmel_CG9842	1110.99	1248.38	1223.34	1098.67	1238.99	1064.41	1023.57	913.353	870.762	954.829	892.617	1026.76	955.418	894.923	783.176
Q86BI3	Q86BI3_DROME	Zinc-finger protein at 72D, isoform B (Zinc-finger protein at 72D, isoform C) (Zinc-finger protein at 72D, isoform D) (Zinc-finger protein at 72D, isoform F)	Zn72D CG5215 Dmel_CG5215	180.331	233.168	154.16	185.689	166.027	187.409	149.171	165.034	165.71	202.78	131.799	206.848	135.572	156.362	132.932
M9PG62	M9PG62_DROME	Regulatory particle non-ATPase 3, isoform B	Rpn3 CG42641 Dmel_CG42641	1883.6	2128.71	2308.91	2401.46	2655.9	2051.37	1904.99	1920.21	1776.22	2194.29	1943.65	2213.42	1903.76	1759.42	1516.12
Q7JVI6	Q7JVI6_DROME	Glutathione S transferase E13, isoform A (EC 2.5.1.18) (Glutathione S transferase E13, isoform B) (LD22317p)	GstE13 CG11784 Dmel_CG11784	140.726	141.478	109.648	168.486	187.139	158.577	198.365	153.775	123.303	163.183	165.592	207.213	164.251	170.862	137.551
Q9VFM9	TWF_DROME	Twinfilin	twf CG3172	79.557	50.7353	65.9419	40.3264	60.4347	69.6606	91.5543	67.3315	51.9354	14.7047	67.7191	50.9972	68.4216	34.9486	62.1875
Q9VGE4	Q9VGE4_DROME	FI04457p (GCC185 ortholog)	GCC185 CG3532-RB CG3532 Dmel_CG3532	28.7581	5.62055	14.5443	30.0408	50.6169	47.2336	43.2279	49.3532	40.2711	48.3627	20.1369	118.157	104.022	149.9	36.7939
Q9V3H2	PSDE_DROME	26S proteasome non-ATPase regulatory subunit 14 (EC 3.4.19.-) (26S proteasome regulatory complex subunit p37B) (26S proteasome regulatory subunit rpn11) (Yippee-interacting protein 5)	Rpn11 yip5 CG18174	2246.62	2685.82	2519.77	2610.71	2493.38	2290.73	2141.27	2280.76	2276.13	2355.49	1875.29	2148.87	1940.25	1877.99	1739.15
Q9W0G6	Q9W0G6_DROME	Mitotic spindle density 5 (RE47570p)	msd5 CG2213 Dmel_CG2213	33.9678	12.4618	23.0078	3.55713	31.3425	19.4774	44.9196	27.1027	10.9146	34.1895	21.9866	32.8573	19.9755	31.6024	23.2004
Q9VXQ5	Q9VXQ5_DROME	GH13725p (T-cp1zeta) (EC 3.6.1.3)	Tcp-1zeta l(1)G0022 CG8231 Dmel_CG8231	4955.45	5769.58	5595.91	5060.28	5333.22	4915.77	4492.41	4552.45	4936.82	4474.13	3557.66	3979.99	4267.96	4064.03	3628.96
M9NF33	M9NF33_DROME	CG7185, isoform B	CG7185 Dmel_CG7185	223.87	209.21	195.176	280.424	256.761	332.315	333.821	340.111	315.552	170.21	248.411	203.723	238.968	203.203	260.12
Q7K3M5	Q7K3M5_DROME	DHX15 ortholog, isoform A (EC 2.7.7.-) (EC 3.6.1.3) (DHX15 ortholog, isoform B) (GM13272p)	Dhx15 CG11107 Dmel_CG11107	373.306	400.533	341.93	482.587	419.965	439.163	406.132	442.434	404.667	395.296	433.829	412.103	331.223	363.472	335.023
Q9VG91	Q9VG91_DROME	Uncharacterized protein, isoform A (Uncharacterized protein, isoform B)	CG10035 Dmel_CG10035	120.6	126.144	108.052	203.962	353.955	291.992	179.459	167.486	196.793	156.194	141.37	144.576	200.996	151.633	175.387
Q9VMI5	Q9VMI5_DROME	CG9135 protein (CG9135, isoform A) (CG9135, isoform B) (CG9135, isoform C) (CG9135, isoform D) (CG9135-PA) (LD39815p)	CG9135 Dmel_CG9135	1856.27	2104.92	2164.37	2168.44	2918.07	2326.78	2484.25	2471.89	2180.42	2297.12	1709.96	2305.47	2306.48	2146.85	1890.47
Q9VSL2	Q9VSL2_DROME	Glutathione S transferase O3 (EC 1.5.4.1) (EC 1.8.5.1) (EC 2.5.1.18) (EC 2.8.-.-) (Glutathione S-transferase omega class) (RE55344p)	GstO3 CG6776 Dmel_CG6776	108.405	117.337	79.1339	83.3792	33.6352	123.719	294.686	111.911	140.744	160.86	138.191	79.6572	441.366	46.0196	42.6425
Q9VL89	Q9VL89_DROME	Methionine aminopeptidase 2 (MAP 2) (MetAP 2) (EC 3.4.11.18) (Peptidase M)	und CG4008 Dmel_CG4008	2387.67	2638.57	2631.62	2407.71	2760.46	2357.62	2822.22	2310.3	2360.89	1707.66	2072.54	2416.22	2490.67	2368.06	1997.81
P35600	RFC1_DROME	Replication factor C subunit 1 (Activator 1 140 kDa subunit) (Activator 1 subunit 1) (Germline transcription factor 1) (Replication factor C large subunit)	Gnf1 CG1119	202.038	235.168	184.833	98.6683	123.674	134.122	128.305	69.9958	66.7823	96.5789	134.117	43.5428	87.3278	220.494	91.3833
A1ZAB5	CLU_DROME	Protein clueless (Clustered mitochondria protein homolog)	clu CG8443	518.578	513.32	505.232	475.461	380.947	431.61	471.506	483.114	481.061	534.388	549.692	511.405	373.31	408.952	362.478
Q9VDC9	Q9VDC9_DROME	O-GlcNAcase (EC 2.3.1.48) (EC 3.2.1.35) (RE69909p)	Oga CG5871 Dmel_CG5871	152.427	141.767	758.145	790.403	901.731	824.133	894.279	968.853	853.242	870.112	882.439	838.578	488.38	183.136	710.281
C7LA75	C7LA75_DROME	Heat shock protein cognate 4, isoform G (EC 3.6.1.3) (LD25749p)	Hsc70-4 Hsc70-4-RA CG4264 Dmel_CG4264	12638.4	13255.1	13095.8	13032	13150.1	12234.1	12515.5	11642.5	11123.3	12949.3	12228.4	12915.4	11050.4	10747.2	9493.62
M9PD27	M9PD27_DROME	Eukaryotic release factor 1, isoform H	eRF1 CG5605 Dmel_CG5605	1376.65	1699.92	1577.6	1455.85	1522.86	1475.89	1283.01	1198.62	1340.26	1422.66	1404.76	1435.97	1232.83	1036.6	1058.3
Q9W414	Q9W414_DROME	Regulatory particle triple-A ATPase 4 (EC 3.-.-.-) (EC 3.6.1.3)	Rpt4 CG3455 Dmel_CG3455	1203	1392.68	1334	1236.66	1309.42	1213.45	1084.1	1165.88	1225.41	757.083	834.99	1058.19	996.032	1024.91	909.982
Q7KLV9	PSD11_DROME	26S proteasome non-ATPase regulatory subunit 11 (26S proteasome regulatory complex subunit p42B) (26S proteasome regulatory subunit Rpn6)	Rpn6 CG10149	1263.84	1360.52	1292.26	1329.54	1331.38	1243.75	1136.34	1244.51	1096.08	1033.19	982.386	960.236	958.662	1025.26	951.254
Q9VTU4	EIF3L_DROME	Eukaryotic translation initiation factor 3 subunit L (eIF3l)	CG5642	791.859	889.198	850.768	1075.25	1001.18	934.525	857.812	849.083	923.97	1180.1	1057.98	1102.65	761.975	851.505	693.961
P51592	HYD_DROME	E3 ubiquitin-protein ligase hyd (EC 6.3.2.-) (Protein hyperplastic discs)	hyd l(3)C43 CG9484	183.73	180.088	152.029	287.684	274.153	317.933	231.535	268.515	321.799	232.073	294.884	284.591	192.37	234.636	223.859
Q9V3G7	PSMD6_DROME	26S proteasome non-ATPase regulatory subunit 6 (26S proteasome regulatory subunit S10) (Protein Rpn7)	Rpn7 CG5378	1759.29	2042.99	2121.91	2255.71	2198.04	1956.64	1884.08	2015.62	1711.77	1421.96	1659.8	1916.63	1788.3	1856.24	1533.8
A8E774	A8E774_DROME	Peptidyl-prolyl cis-trans isomerase (PPIase) (EC 5.2.1.8)	Cyp1	14509.1	16451.5	15151.5	15245.3	16450.8	14400.8	17405.4	16486.2	15516.3	20046.9	11740.4	13231.7	16621.7	13384.9	12904.6
Q9W541	Q9W541_DROME	EIF2B-epsilon protein (LD41433p) (eIF2B-epsilon, isoform A) (EC 2.7.7.-) (eIF2B-epsilon, isoform B)	eIF2B-epsilon eIF-2b(epsilon) CG3806 Dmel_CG3806	280.655	256.747	295.803	305.045	278.013	307.12	289.533	300.246	291.814	197.22	283.666	335.832	244.258	280.574	235.119
Q9V9U9	Q9V9U9_DROME	MIP13505p1 (Uncharacterized protein)	CG11563-RA CG11563 Dmel_CG11563	79.1643	80.6234	83.1529	84.1965	99.386	116.711	89.4002	97.2312	93.1931	150.297	119.296	126.641	13.7866	99.6204	82.6106
Q8IGE9	Q8IGE9_DROME	RH35990p (Fragment)	lost growl CG14648	5906.05	7071.02	7317.9	5992.07	7481.27	6326.35	4038.2	4228	4752.68	6912.19	4914.47	5833.62	4733.59	4766.16	4079.18
F2FB57	F2FB57_DROME	RNA-binding protein 8A	tsu-RA RBM8 Y14	54.4994	57.1581	53.2167	74.7299	67.2234	58.4772	67.8865	57.3498	67.8956	30.3086	54.0761	59.5179	55.2827	53.6754	49.2641
Q9VHD3	MAAI1_DROME	Probable maleylacetoacetate isomerase 1 (MAAI 1) (EC 5.2.1.2) (Glutathione S-transferase zeta 1) (EC 2.5.1.18)	GstZ1 CG9362	28.8382	37.9091	22.864	28.3124	11.7753	33.6049	27.0692	13.9604	29.2868	23.4798	22.6042	38.1722	30.2052	39.6803	19.737
Q494K4	Q494K4_DROME	Glutamine synthetase (EC 6.3.1.2)	Gs2	129.495	185.012	269.117	322.701	126.914	260.983	612.694	476.877	447.714	1497.58	1055.47	986.647	474.127	469.1	360.041
T2FFI3	T2FFI3_DROME	FI21265p1 (Meiotic 9, isoform B)	mei-9 mei-9-RA CG3697 Dmel_CG3697	10.5831	30.9878	14.7888	13.149	85.9648	21.2426	5.32213	19.1268	21.044	4.18425	12.0889	27.276	3.10465	7.11526	2.7127
B7Z002	B7Z002_DROME	Kismet, isoform C (EC 3.6.1.3)	kis CG3696 Dmel_CG3696	18.576	8.32375	9.61415	28.6431	191.776	28.0936	25.5982	40.1394	26.9188	38.4874	26.5569	30.7091	301.387	14.3213	26.4663
Q9VCI7	Q9VCI7_DROME	LD02979p (Ran binding protein 3, isoform A)	RanBP3 CG10225 Dmel_CG10225	610.795	506.548	576.821	668.029	623.977	660.781	724.555	775.104	731.67	291.775	503.377	487.051	529.429	498.889	575.59
Q8SX76	Q8SX76_DROME	LD24646p (Pch2, isoform A) (Pch2, isoform B)	pch2 mRpS18c CG31453 Dmel_CG31453	932.259	1017.74	911.31	858.459	928.992	851.585	724.367	704.388	694.906	542.352	660.948	712.469	670.743	622.351	613.334
Q9VL96	PESC_DROME	Pescadillo homolog	CG4364	13.9619	13.8958	14.1908	129.452	65.2582	92.7258	125.704	135.263	144.962	42.8099	139.6	119.904	77.7991	66.0568	98.5849
A1ZBF1	A1ZBF1_DROME	FI16628p1 (Uncharacterized protein)	CG18190-RB CG18190 Dmel_CG18190	704.036	717.669	710.139	303.407	574.82	402.417	157.248	167.124	228.274	99.6543	72.4506	70.1276	57.7215	113.021	105.128
Q24506	Q24506_DROME	Sterol carrier protein x	ScpX CG17320	56.947	44.5309	60.6821	77.6824	32.9068	53.5988	91.4716	91.3142	74.1281	197.265	147.025	136.162	87.1082	88.7365	66.3193
Q9VEN3	Q9VEN3_DROME	FI20177p1 (Germinal centre kinase III) (EC 2.7.11.-) (EC 2.7.11.13)	GckIII GckIII-RA CG5169 Dmel_CG5169	156.989	2.89836	135.675	137.701	81.7375	171.12	140.718	152.129	152.577	141.282	101.358	85.0618	103.345	130.557	124.977
X2J5G6	X2J5G6_DROME	Ribosomal protein L7, isoform B	RpL7 CG4897 Dmel_CG4897	4438.49	4413.5	4985.01	5793.94	4730.24	5027.73	4740.13	5490.49	5153.44	5923.11	6181.95	5968	5262.2	5301.54	4071.39
P12982	PP12_DROME	Serine/threonine-protein phosphatase alpha-2 isoform (EC 3.1.3.16)	Pp1-87B CG5650	806.971	813.877	854.328	1123.08	1045.89	906.258	1028.11	1048.31	975.069	1008.99	1055.22	1172.37	873.555	961.426	797.12
Q9VP77	Q9VP77_DROME	LD23875p (Uncharacterized protein, isoform A) (Uncharacterized protein, isoform B)	CG10565 Dmel_CG10565	125.116	172.371	156.583	226.343	195.423	164.172	189.559	164.187	170.191	164.333	199.419	142.788	156.226	95.6812	138.936
Q9VFE4	RS5B_DROME	40S ribosomal protein S5b	RpS5b RpS5 CG7014	3063.54	3102.07	3224.85	2729.02	3551.99	2766.24	1982.23	2238.48	2269.22	2314.45	1540.14	1901.7	2710.94	2452.8	1933.23
C6TP77	C6TP77_DROME	LD04327p	Edc3-RB	204.17	228.939	205.828	142.005	239.027	204.117	90.9232	89.7628	149.597	12.9772	60.4554	73.1308	73.9147	81.8864	84.838
O02195	EIF3I_DROME	Eukaryotic translation initiation factor 3 subunit I (eIF3i) (Eukaryotic translation initiation factor 3 subunit 2) (TRIP-1 homolog) (eIF-3-beta)	Trip1 DmTRIP eif3-S2 CG8882	1140.6	1528	1492.8	1846.55	1729.81	1448.5	1475.36	1404.54	1320.84	1826.67	1664.41	1847.25	1491.19	1354.63	1143.91
A4V2S3	A4V2S3_DROME	C-terminal binding protein, isoform B (EC 1.1.1.-) (C-terminal binding protein, isoform C) (C-terminal binding protein, isoform D)	CtBP CG7583 Dmel_CG7583	917.905	1005.45	1064.09	1670.13	1770.47	1467.78	1700.31	1677.09	1560.62	1799.42	1436.91	1856.44	1717.81	1554.41	1299.46
Q9W199	Q9W199_DROME	Mitochondrial ribosomal protein S17 (RE28524p)	mRpS17 CG4326 Dmel_CG4326	225.253	70.1744	300.947	78.7026	47.1863	129.542	63.4726	65.4942	69.3033	223.987	202.032	188.58	59.7577	72.5464	66.5827
P32234	128UP_DROME	GTP-binding protein 128up	128up GTP-bp CG8340	449.842	418.25	521.495	614.749	634.764	549.655	415.688	438.134	440.555	843.272	582.509	657.321	354.63	465.477	386.999
Q9VZU7	Q9VZU7_DROME	RE70722p (Ubiquitin specific protease 5, isoform A) (Ubiquitin specific protease 5, isoform B) (EC 3.4.19.-)	Usp5 CG12082 Dmel_CG12082	795.901	859.841	836.162	747.398	789.585	781.796	746.794	690.794	715.256	503.77	589.748	584.104	659.875	594.208	592.515
O62602	O62602_DROME	Licorne (EC 2.7.11.-) (EC 2.7.11.13) (MAP kinase kinase) (MAP kinase kinase 3) (SD04985p) (Stress activated MAP kinase kinase 3)	lic MKK3 p38MAPKK CG12244 Dmel_CG12244	575.864	627.918	651.321	594.35	682.641	620.554	401.672	445.08	483.36	411.431	445.792	438.89	422.174	417.838	412.972
E1JIL5	E1JIL5_DROME	Deleted.		30.7953	30.3423	10.2081	37.4476	34.5789	34.0565	57.0092	45.3671	49.5255	79.3357	62.0974	66.4727	49.9056	38.0086	38.5963
C7LA75	C7LA75_DROME	Heat shock protein cognate 4, isoform G (EC 3.6.1.3) (LD25749p)	Hsc70-4 Hsc70-4-RA CG4264 Dmel_CG4264	2230.98	2708.17	2861.74	2960.69	2908.32	2574.3	2410.14	2283.44	2320.54	3580.73	2640.47	2312.01	2165.63	2346.95	1944.32
Q9U1J0	Q9U1J0_DROME	Malic enzyme	Men-b MDH Mdh CG5889	130.685	99.1429	77.9011	121.314	98.3851	168.038	225.712	212.4	208.744	205.565	298.385	273.122	181.976	167.101	167.45
Q9VBV8	Q9VBV8_DROME	Mannosyltransferase (EC 2.4.1.-)	CG11851 Dmel_CG11851	97.4612	110.947	80.0549	115.401	109.849	122.255	135.366	124.813	108.813	192.665	140.079	206.117	97.0183	182.36	102.324
Q9VAN7	Q9VAN7_DROME	GH13304p (Phosphoglyceromutase) (Phosphoglyceromutase, isoform A) (Phosphoglyceromutase, isoform B) (Phosphoglyceromutase, isoform C)	Pglym78 CG1721 Dmel_CG1721	4626.4	5504.97	5629.58	5645.67	5737.78	5128.48	5262.25	5136	4839.01	5647.23	5430.06	5976.07	5354.8	5019.09	4120.13
Q9NH11	Q9NH11_DROME	RECQ4	RecQ4 RECQ4 CG7487	49.733	68.9791	72.1319	35.7892	62.1987	77.7541	35.4001	30.2571	47.9179	63.4232	90.7758	130.533	10.9661	83.6387	28.1509
B1PFS2	B1PFS2_DROME	CG13277 (Fragment)	CG13277	100.947	105.947	79.3566	110.211	107.261	127.962	176.067	177.672	113.199	110.288	102.518	93.5605	127.876	48.0493	134.389
Q9W3M7	Q9W3M7_DROME	LD32873p (Uncharacterized protein, isoform B) (Uncharacterized protein, isoform C) (EC 2.7.7.-)	mahe CG10777 Dmel_CG10777	1554.75	559.299	1765.16	457.165	2392.42	2054.52	472.051	1571.4	1728.8	648.475	574.428	1593.15	810.428	954.71	407.873
B4F5J7	B4F5J7_DROME	CG3704-PA (Fragment)	CG3704	198.689	221.941	205.983	218.23	230.538	198.331	221.918	196.079	219.459	162.616	174.865	202.291	2186.28	183.411	165.887
X2JFG0	X2JFG0_DROME	Rudimentary, isoform D (EC 2.1.3.2) (EC 3.5.2.3) (EC 6.3.4.16) (EC 6.3.5.5)	r CG18572 Dmel_CG18572	1054.71	1134.22	1148.16	1174.31	1156.33	1057.14	945.345	1038.7	946.543	658.05	932.033	989.376	1046.95	762.696	816.538
Q9VGW7	Q9VGW7_DROME	Arginine methyltransferase 1 (EC 2.1.1.-) (EC 2.1.1.43) (CG6554 protein) (CG6554-PA) (LD28808p)	Art1 CG6554 Dmel_CG6554	761.699	909.814	852.957	886.349	956.911	880.781	826.618	834.621	797.646	724.249	794.901	897.231	762.985	678.879	678.991
M9NE01	M9NE01_DROME	Serine/threonine-protein phosphatase (EC 3.1.3.16)	Pp2B-14D CG9842 Dmel_CG9842	744.645	896.701	821.914	846.746	890.577	803.581	774.256	690.029	684.124	877.051	761.191	783.9	785.56	693.972	612.887
Q9VM55	Q9VM55_DROME	Uninflatable, isoform B (Uninflatable, isoform G)	uif SP1070 CG9138 Dmel_CG9138	213.136	33.709	11.0088	155.035	268.771	235.913	220.359	55.2654	64.3861	161.418	124.358	75.626	24.2112	318.898	61.398
P54385	DHE3_DROME	Glutamate dehydrogenase, mitochondrial (GDH) (EC 1.4.1.3)	Gdh Glud CG5320	45.3339	44.4694	35.2238	71.7685	45.7925	69.3163	86.8707	60.7754	77.2875	145.788	148.154	110.277	81.7104	70.5202	60.9722
P56538	IF6_DROME	Eukaryotic translation initiation factor 6 (eIF-6)	eIF6 CG17611	219.814	238.883	209.011	216.908	199.878	217.022	203.167	198.825	203.083	93.1087	148.801	162.56	164.601	145.334	165.922
Q0PQ30	Q0PQ30_DROME	Microtubule dependent motor protein	Klp61F klp61F CG9191	118.723	116.798	143.202	127.72	171.647	141.818	53.1516	57.7982	61.94	7.98256	51.6991	61.6113	33.338	30.8504	26.279
M9MRF2	M9MRF2_DROME	Ribosomal protein L37A, isoform C	RpL37A CG5827 Dmel_CG5827	1866.14	1762.54	1469.27	1783.14	1338.24	1612.66	1607.12	2415.36	1701.23	651.817	1141.7	1036.8	1598.43	1491.49	1597.92
Q7KN90	SYCC_DROME	Cysteine--tRNA ligase, cytoplasmic (EC 6.1.1.16) (Cysteinyl-tRNA synthetase) (CysRS)	Aats-cys CG8431	409.419	416.05	393.675	423.277	376.983	399.596	380.781	452.478	375.513	355.513	433.688	394.352	390.273	360.255	335.052
Q9VJD4	Q9VJD4_DROME	LD24721p (MIP20650p) (Small glutamine-rich tetratricopeptide containing protein, isoform A) (Small glutamine-rich tetratricopeptide containing protein, isoform B)	Sgt CG5094 Dmel_CG5094	585.717	672.117	728.493	788.12	872.956	694.671	615.833	587.331	583.143	551.511	567.678	661.637	557.194	581.868	515.408
Q9VN44	Q9VN44_DROME	FI07923p (Karyopherin beta 3, isoform A) (Karyopherin beta 3, isoform B)	Karybeta3 Kary-beta-3 Karybeta3-RA CG1059 Dmel_CG1059	1359.05	1771.56	1619.36	1679.11	1626.57	1399.79	1208.66	1251.74	1408.84	1496.74	1440.16	1493.89	1184.11	1180.68	1045.94
Q7K012	Q7K012_DROME	Brahma associated protein 55kD (LD29458p)	Bap55 CG6546 Dmel_CG6546	255.339	219.42	283.757	308.306	335.245	325.961	293.247	307.531	322.082	274.657	214.516	241.099	125.956	244.054	249.534
Q8SY96	NFU1_DROME	NFU1 iron-sulfur cluster scaffold homolog, mitochondrial	CG32500; CG32857; CG33502	125.367	131.495	97.9856	144.237	40.9197	143.965	140.321	138.803	124.382	157.142	99.7926	9.11453	106.801	94.8711	113.216
Q9VNV3	DDX1_DROME	ATP-dependent RNA helicase Ddx1 (DEAD box protein 1) (EC 3.6.4.13)	Ddx1 CG9054	135.329	103.291	97.0801	119.502	128.199	111.286	96.7004	110.521	117.867	89.6498	85.4817	242.617	94.9699	57.4868	86.448
Q9V9R2	Q9V9R2_DROME	Cullin 2, isoform A (Cullin 2, isoform B) (LD36177p)	Cul2 Cul-2 cul-2 CG1512 Dmel_CG1512	138.669	108.709	114.227	129.727	132.907	115.705	101.656	127.693	124.549	86.4566	70.7073	91.4655	44.9833	36.5059	94.8357
Q8IQX8	Q8IQX8_DROME	Histidyl-tRNA synthetase, isoform D (EC 6.1.1.21)	HisRS Aats-his CG6335 Dmel_CG6335	741.977	926.595	878.277	812.246	852.638	767.575	845.766	772.585	783.121	602.978	705.47	781.035	758.716	709.921	643.737
M9PBL3	M9PBL3_DROME	Heat shock protein 83, isoform B (EC 3.6.1.3)	Hsp83 CG1242 Dmel_CG1242	32331.4	34405.3	33638.1	33144.7	34749.8	31650.1	32397.9	33268.9	31338.1	25241.9	23925.6	28483.9	30574.4	28370.2	26109.1
Q9VPX5	Q9VPX5_DROME	Vacuolar protein sorting-associated protein 29 (Vesicle protein sorting 29)	Vps29 CG4764 Dmel_CG4764	88.3387	50.9565	69.8715	125.202	102.089	110.953	129.648	157.054	116.511	125.826	62.5451	94.9512	111.693	39.5763	111.942
B7YZK4	B7YZK4_DROME	Jabba, isoform E (Jabba, isoform G)	Jabba CG42351 Dmel_CG42351	2648.54	3090.77	3097.12	2627.86	3116.82	2391.81	1074.78	1629.54	2217.2	1573.85	1516.01	1583.22	881.947	1469.41	1395.32
G3M3A2	G3M3A2_DROME	Ribosomal protein S3, isoform B (EC 3.2.2.23) (EC 4.2.99.18) (RpS3-PA)	RpS3 CG6779 Dmel_CG6779	9462.77	9935.06	10639.2	11252	10517.5	10350.8	9319.85	10221	9664.2	9984.7	9831.81	10202.7	9926.17	9684.84	8096.94
Q9VDV2	Q9VDV2_DROME	AT06125p (CG6195)	CG6195 Dmel_CG6195	518.004	459.126	478.135	578.409	488.378	476.209	454.998	511.1	454.868	490.677	384.378	706.047	413.123	388.58	392.175
Q9VGZ3	Q9VGZ3_DROME	Aconitate hydratase (Aconitase) (EC 4.2.1.3)	Irp-1B CG6342 Dmel_CG6342	682.116	819.323	822.616	921.713	888.504	823.396	1137.98	916.103	872.595	1541.04	1137.37	998.55	930.506	1016.35	811.103
Q9XZ16	Q9XZ16_DROME	Ubiquitin-like domain-containing C-terminal domain phosphatase 1 (Uncharacterized protein)	Ublcp1 CG6697 Dmel_CG6697	208.756	207.18	226.356	244.558	258.077	201.89	228.326	201.541	169.056	70.773	197.242	198.393	178.864	177.456	172.523
L0CQT0	L0CQT0_DROME	CG8378 (Fragment)	CG8378	40.1968	40.7749	39.5457	57.183	46.2445	50.0853	34.6842	49.9524	45.8581	20.9767	20.1095	21.2305	41.3708	38.2868	38.3989
Q2XXZ0	Q2XXZ0_DROME	CG12234 (Fragment)	Ranbp21 CG12234	26.2455	45.1268	35.7439	13.0319	28.1533	25.1889	13.0412	44.2498	15.8568	2.42375	17.1759	28.1976	6.93821	12.8227	14.4038
Q9NJH0	EF1G_DROME	Elongation factor 1-gamma (EF-1-gamma) (eEF-1B gamma)	Ef1gamma Ef1g CG11901	8064.63	8665.27	8556.91	9051.24	8653.47	8302.59	8994.66	9981.53	8557.19	5727.21	7974.58	8658.22	8427.93	7849.75	7501.93
P23128	DDX6_DROME	Putative ATP-dependent RNA helicase me31b (EC 3.6.4.13) (Maternal expression at 31B)	me31B CG4916	6541.77	6557.61	6536.54	2262.03	2108.85	1732.93	1497.5	1888.83	2002.08	1342.51	1340.5	1423.5	1334.02	1541.55	1419.97
Q7JVI3	EIF3M_DROME	Eukaryotic translation initiation factor 3 subunit M (eIF3m) (Transport and Golgi organization protein 7) (Tango-7)	Tango7 CG8309	1760.95	1998.78	1892.1	2311.28	2150.76	2235.39	1663.42	1751.36	1887.87	2382.22	2126.12	2308.34	1820.32	1800.66	1592.9
C9QP42	C9QP42_DROME	Eukaryotic initiation factor 4a, isoform E (Eukaryotic initiation factor 4a, isoform F) (EC 2.7.7.-) (EC 3.6.1.3) (LD22268p)	eIF-4a eIF-4a-RB CG9075 Dmel_CG9075	10927.8	12813.5	11855	13105	14473	13076.4	12491.9	13115.7	13226.3	17887.3	12792.5	14653	11423	11323.4	10475.1
Q9VJH2	Q9VJH2_DROME	SD02215p (Uncharacterized protein, isoform A) (EC 6.1.1.-) (Uncharacterized protein, isoform B) (Uncharacterized protein, isoform C)	AspRS-m mdy CG31739 Dmel_CG31739	89.4585	128.247	113.436	182.648	185.281	168.411	163.238	150.716	125.388	58.9411	259.543	195.525	135.073	141.463	131.779
Q9VCK0	EI3D1_DROME	Eukaryotic translation initiation factor 3 subunit D-1 (eIF3d-1) (Eukaryotic translation initiation factor 3 subunit 7-1) (Eukaryotic translation initiation factor 3 subunit p66)	eIF-3p66 CG10161	829.926	853.54	934.921	990.333	1065.23	992.309	934.268	912.828	924.008	654.135	841.231	993.64	845.987	882.567	772.714
M9PBL3	M9PBL3_DROME	Heat shock protein 83, isoform B (EC 3.6.1.3)	Hsp83 CG1242 Dmel_CG1242	2864.32	3446.63	3335.74	3515.62	3511.9	2799.63	3098.79	2857.52	2707.7	2535.38	2435.28	3007.77	2927.96	2557.79	2393.82
M9PHM6	M9PHM6_DROME	Ribosomal protein L18, isoform B (Ribosomal protein L18, isoform C)	RpL18 CG8615 Dmel_CG8615	6487.17	6899.33	7389.06	7781.35	6953.18	6797.47	5616.65	7099.15	6490.63	8601.62	7443.13	6048.38	6404.29	5818.37	5446.37
Q7JVZ8	Q7JVZ8_DROME	Glutathione S transferase E11, isoform A (EC 2.5.1.18) (Glutathione S transferase E11, isoform B) (LD18692p)	GstE11 CG5224 Dmel_CG5224	315.527	328.435	332.523	315.173	323.74	318.705	430.804	388.34	351.567	438.264	463.92	305.763	369.592	336.836	320.758
X2JCY2	X2JCY2_DROME	CTP synthase (EC 6.3.4.2) (UTP--ammonia ligase)	CTPsyn CG45070 Dmel_CG45070	565.442	582.476	584.518	512.144	517.765	484.255	481.787	465.052	502.952	310.717	326.455	426.174	423.258	405.472	389.34
M9PBB5	M9PBB5_DROME	Vasa, isoform B (Vasa, isoform C) (EC 2.7.7.-) (EC 3.6.1.3)	vas CG46283 Dmel_CG46283	738.588	867.922	886.024	326.55	257.739	260.185	211.947	161.906	245.495	274.162	211.101	229.555	109.246	124.458	182.33
M9PGL7	M9PGL7_DROME	Translocase of outer membrane 40, isoform C	Tom40 CG12157 Dmel_CG12157	595.256	470.001	694.848	458.443	376.653	449.45	206.91	205.923	301.736	489.154	514.508	156.833	117.391	184.79	212.357
Q9VPF6	Q9VPF6_DROME	FI06804p (Mitochondrial ribosomal protein L15)	mRpL15 mRpL15-RA CG5219 Dmel_CG5219	205.027	218.922	205.052	233.868	198.347	211.769	238.395	205.173	181.916	236.847	181.816	193.767	185.555	162.741	180.757
Q9W171	Q9W171_DROME	CG4563 (EC 6.2.1.12) (RE01528p)	CG4563 Dmel_CG4563	14.9895	9.3419	83.2436	4.4178	2.25641	11.8678	42.1976	23.7369	37.811	104.102	76.3238	49.2475	232.24	33.386	14.2871
Q9W125	Q9W125_DROME	NADH dehydrogenase [ubiquinone] 1 alpha subcomplex subunit 8	ND-19 NDUFA8 CG3683 Dmel_CG3683	134.069	82.1402	139.662	133.608	67.3858	113.799	57.626	64.5375	93.331	270.127	221.218	96.3599	21.1291	77.7608	65.4235
Q9VP47	TSR1_DROME	Pre-rRNA-processing protein TSR1 homolog	CG7338	15.6676	29.591	24.0142	66.0424	46.3978	58.3524	91.2614	93.4466	72.5792	130.235	97.8951	58.7871	50.0245	65.0622	70.2479
Q9VNF8	Q9VNF8_DROME	Sec23 ortholog, isoform A (Sec23 ortholog, isoform B) (Sec23 ortholog, isoform G) (Sec23 ortholog, isoform H)	Sec23 sec23 CG1250 Dmel_CG1250	571.755	585.389	588.302	692.57	641.831	597.802	767.095	718.328	648.969	669.262	768.713	801.69	658.991	767.212	583.751
A0A023T5E7	A0A023T5E7_DROME	Mago nashi protein		118.846	95.6071	94.4084	156.591	182.821	196.952	200.272	190.703	181.299	186.565	199.469	196.081	210.274	198.771	160.575
M9MRD0	M9MRD0_DROME	Ubiquitin carboxyl-terminal hydrolase (EC 3.4.19.12)	Uch CG4265 Dmel_CG4265	958.058	1101.57	1104.82	1112.76	1129.44	909.63	859.667	876.28	725.777	674.314	908.219	850.06	873.885	863.474	723.124
Q8IP94	Q8IP94_DROME	Threonyl-tRNA synthetase, isoform B (Threonyl-tRNA synthetase, isoform C) (EC 6.1.1.3)	ThrRS Aats-thr CG5353 Dmel_CG5353	1616.88	1886.62	1950.38	2006.66	2001.86	1831.16	1696.95	1851.83	1687.71	2274.86	1852.86	2017.84	2019.19	1634.73	1475.2
M9NDH8	M9NDH8_DROME	Mitochondrial ribosomal protein S6, isoform B	mRpS6 CG15016 Dmel_CG15016	136.743	98.0577	110.752	89.4006	67.3413	115.512	133.93	121.822	110.591	53.7724	83.9415	71.5951	94.1487	85.5687	102.592
Q5BI50	Q5BI50_DROME	Cullin 4, isoform A (Cullin 4, isoform B) (FI05474p) (LP02965p)	Cul4 Cul-4 cul-4 cul-4-RA CG8711 Dmel_CG8711	146.091	139.666	163.36	167.846	171.388	198.526	137.165	145.32	179.295	86.2078	177.967	172.813	117.719	145.522	138.35
Q9VNH5	Q9VNH5_DROME	CG2091 (EC 3.-.-.-) (GH04919p)	CG2091 Dmel_CG2091	468.527	529.792	488.822	987.425	953.945	806.454	1057.23	1001.96	949.112	963.699	873.271	959.474	992.863	867.601	808.96
O77430	O77430_DROME	EG:115C2.4 protein (HL01263p) (RH26825p) (SKP1-related A, isoform A) (SKP1-related A, isoform C) (SKP1-related A, isoform E) (SKP1-related A, isoform F) (SKP1-related A, isoform H) (SKP1-related A, isoform I) (SKPA)	SkpA Dredd EG:115C2.4 skpA skpA-RC skpA-RH CG16983 Dmel_CG16983	255.207	339.664	322.771	377.916	393.206	338.933	331.245	310.351	292.783	191.747	375.988	443.923	270.892	301.849	269.287
E1JGZ9	E1JGZ9_DROME	Proteasome subunit alpha type (EC 3.4.25.1)	CG30382 Dmel_CG30382	2613.59	2708.93	2604.33	2937.62	2962.28	2602.82	3012.3	2883.47	2584.28	1898.96	2107.37	2469.09	2971.42	2473.19	2350.2
L0CRF4	L0CRF4_DROME	Ribosomal protein S11 (Fragment)	RPS11	2538.59	2621.4	2584.62	2937.95	2635.46	2851.46	2302.99	3340.54	2858.95	2423.51	2341.44	2519.75	2943.47	2883.82	2431.89
Q9VXW2	Q9VXW2_DROME	CG6227 (EC 2.7.7.-) (EC 3.6.1.3) (LD41277p)	CG6227 Dmel_CG6227	40.2908	16.1708	47.489	59.4857	65.5547	56.0453	38.654	55.1283	62.7275	50.6236	48.6986	38.7822	22.5629	35.9041	43.1975
M9NF14	M9NF14_DROME	IGF-II mRNA-binding protein, isoform L (IGF-II mRNA-binding protein, isoform M)	Imp CG1691 Dmel_CG1691	896.229	866.384	935.536	880.231	650.254	884.672	834.103	835.093	961.352	508.51	639.436	716.78	572.24	604.162	701.262
A1Z7S0	A1Z7S0_DROME	Receptor mediated endocytosis 8, isoform A	Rme-8 CG8014 Dmel_CG8014	407.152	412.124	179.513	389.119	445.168	460.033	213.395	145.06	472.296	181.037	338.65	157.573	125.278	79.7913	101.95
Q9VGP6	PFD3_DROME	Prefoldin subunit 3 (Protein merry-go-round) (Von Hippel-Lindau-binding protein 1)	mgr CG6719	719.856	800.125	858.989	938.163	815.726	738.273	890.092	856.798	844.784	918.95	855.562	1447.42	1156.82	713.919	693.909
Q9VXQ0	Q9VXQ0_DROME	Mitochondrial ribosomal protein L3	mRpL3 CG8288 Dmel_CG8288	66.4228	102.293	90.3422	83.8709	73.5072	87.791	93.5648	90.2779	71.4356	31.797	94.9028	70.2032	76.8692	85.4642	74.6361
Q9VTY2	Q9VTY2_DROME	Uncharacterized protein, isoform A (Uncharacterized protein, isoform D) (EC 1.1.1.21)	CG10638 Dmel_CG10638	650.766	875.513	830.331	863.645	1029.3	775.605	843.984	776.378	767.283	884.951	814.927	866.469	928.544	795.708	660.587
Q8IN90	Q8IN90_DROME	PP2A-B', isoform C	PP2A-B' CG7913 Dmel_CG7913	596.692	664.349	661.572	369.696	611.816	502.835	274.074	476.159	340.168	343.055	341.885	383.667	511.995	290.75	362.556
M9NFR5	M9NFR5_DROME	Ypsilon schachtel, isoform B	yps CG5654 Dmel_CG5654	817.112	793.464	884.571	609.603	622.4	657.83	651.74	702.012	592.192	615.972	579.65	620.302	444.29	518.492	554.386
Q7KK96	Q7KK96_DROME	Structural maintenance of chromosomes protein	SMC2 CG10212 Dmel_CG10212	116.053	153.145	123.712	154.222	119.991	147.67	85.9371	120.502	130.341	105.415	129.532	103.611	46.6057	98.4335	102.807
Q7KND8	Q7KND8_DROME	FI09619p (Mad1) (TXBP181-like protein)	Mad1 TXBP181-like TXBP181-like-RA CG2072 Dmel_CG2072	571.169	857.972	868.561	678.924	812.033	598.741	609.418	558.769	531.69	433.262	490.426	691.99	809.099	610.677	487.372
Q9TVM2	XPO1_DROME	Exportin-1 (Chromosome region maintenance 1 protein) (Protein embargoed)	emb Crm1 CG13387	583.848	631.54	644.636	796.459	751.909	761.95	647.772	722.684	679.196	1144.13	711.534	753.218	555.7	603.472	594.116
Q7JVH6	Q7JVH6_DROME	CG9436 (EC 1.1.1.21) (LD24696p)	CG9436 Dmel_CG9436	348.719	318.796	358.627	372.334	422.026	303.44	449.492	385.572	367.62	487.98	424.583	504.728	425.662	400.331	328.129
Q9VFE9	Q9VFE9_DROME	CG7265 (LD09414p)	CG7265 Dmel_CG7265	189.703	227.125	211.112	140.664	173.661	160.458	183.477	142.776	129.34	53.8445	62.6332	14.4557	129.472	74.2374	137.871
Q9VNF3	Q9VNF3_DROME	RE01652p (Uncharacterized protein) (EC 1.1.-.-)	CG12171 Dmel_CG12171	1462.52	1791.77	1713.02	1620.74	1859.23	1606.6	1862.51	1573.37	1599.51	1969.49	1736.09	1899.26	1801.95	1716.07	1413.96
Q8IRQ5	Q8IRQ5_DROME	LP02262p (Lethal (1) G0255, isoform B) (EC 4.2.1.2)	l(1)G0255 l(1)G0255-RB CG4094 Dmel_CG4094	1708.76	2074.31	1986.41	2267.69	2135.88	1682.69	2581.88	2050.59	2088.93	3160.15	2701.36	2693.56	2635.8	2187.46	1832.72
Q966V5	Q966V5_DROME	Dally	dally CG4974	396.82	511.014	608.799	290.25	552.418	358.675	590.228	296.922	483.033	1513.86	314.776	303.149	566.191	308.741	353.751
Q2XY08	Q2XY08_DROME	CG13350 (Fragment)	Ctf4 CG13350	205.616	182.951	152.285	150.947	168.271	180.775	146.651	194.109	178.036	150.369	131.647	153.624	113.918	121.227	148.817
M9PGI3	M9PGI3_DROME	Serine/threonine-protein phosphatase (EC 3.1.3.16)	PpV CG12217 Dmel_CG12217	250	243.893	276.547	258.144	193.543	241.243	241.052	228.154	227.786	271.545	243.385	233.633	90.3789	230.176	196.97
M9PD08	M9PD08_DROME	Ef1alpha-like factor, isoform C	Elf CG6382 Dmel_CG6382	620.228	676.217	665.468	684.641	732.075	584.412	661.665	674.381	645.362	658.457	486.047	675.858	627.334	587.204	537.93
Q8MSW0	Q8MSW0_DROME	Isoleucyl-tRNA synthetase, isoform A (Isoleucyl-tRNA synthetase, isoform C) (Isoleucyl-tRNA synthetase, isoform D) (EC 6.1.1.5) (LD27166p)	IleRS Aats-ile CG11471 Dmel_CG11471	1324.19	1350.8	1480.98	1587.26	1460.57	1413.05	1147.58	1190.7	1295.49	1675.94	1392.38	1473.91	1334.33	1272.25	1063.32
Q9VH07	RUVB1_DROME	RuvB-like helicase 1 (EC 3.6.4.12) (Dpontin) (Dpon) (Pontin)	pont CG4003	1433.08	1526.82	1494.32	1808.13	1760.16	1589.94	1338.57	1343.73	1339.03	1548.78	1299.11	1403.84	1137.73	1296.78	1206.15
Q8INW9	Q8INW9_DROME	Fondue, isoform A	fon CG15825 Dmel_CG15825	42.9974	22.7718	25.214	33.965	4.19373	28.9131	17.6126	57.182	33.3597	114.461	96.5692	175.975	80.4514	82.2796	18.4249
X2J7U0	X2J7U0_DROME	Piwi (Piwi, isoform B)	piwi CG6122 Dmel_CG6122	287.423	221.75	275.412	203.475	196.879	218.997	107.366	92.7247	126.255	162.041	86.2157	100.008	539.414	175.094	104.972
Q8MKK1	Q8MKK1_DROME	RH09246p (Uncharacterized protein) (EC 6.1.1.-)	AIMP3 CG30185;Gr59f CG30185 Dmel_CG30185	278.476	375.219	300.616	362.333	389.912	355.144	297.467	269.003	331.257	169.863	325.76	335.717	315.502	312.08	264.103
Q9VYT3	Q9VYT3_DROME	CG2025 (EC 3.4.24.-) (FI23714p1)	CG2025-RA CG2025 Dmel_CG2025	358.912	299.755	306.936	409.726	363.696	310.682	371.659	380.693	351.032	341.05	340.06	409.056	358.197	380.827	301.417
Q9VVA4	Q9VVA4_DROME	CG9674, isoform A (CG9674, isoform D) (EC 1.4.1.13) (EC 1.4.1.14) (GH26789p)	CG9674 Dmel_CG9674	700.757	797.783	755.701	737.212	745.055	723.176	826.109	732.253	752.132	1166.65	825.922	815.317	672.601	746.21	641.074
Q9VRQ2	Q9VRQ2_DROME	Mad2 (RE72064p)	mad2 CG17498 Dmel_CG17498	428.79	465.258	463.989	428.608	421.217	396.135	222.212	240.461	279.546	267.963	239.29	283.867	200.559	213.983	249.132
D2NUI9	D2NUI9_DROME	MIP15468p	Clbn-RA	92.8943	99.7981	114.806	117.465	109.515	146.395	57.0954	72.7719	55.839	73.0611	95.1505	107.48	19.9157	91.1185	65.9536
Q9VTB3	Q9VTB3_DROME	GH06691p (RE11961p) (Uncharacterized protein) (EC 2.7.4.8)	CG11811 Dmel_CG11811	94.0149	61.7446	69.0053	85.3267	96.492	94.3771	91.2189	105.735	97.7042	182.124	139.713	89.3037	48.8971	66.9519	82.0741
M9PCE0	M9PCE0_DROME	Phosphoglycerate kinase (EC 2.7.2.3)	Pgk CG3127 Dmel_CG3127	3285.35	3453.27	3847.82	3783.96	4225.45	3699.6	4025.8	3621.35	3511.2	3927.46	4132.08	4670.5	3789.7	3789.87	3178.94
Q9VFR0	BCCIP_DROME	Protein BCCIP homolog	CG9286	119.35	130.249	161.655	151.179	149.517	121.586	165.223	145.15	156.227	217.22	183.678	205.465	158.606	135.517	124.648
F0JAP3	F0JAP3_DROME	Adenylosuccinate synthetase (AMPSase) (AdSS) (EC 6.3.4.4) (IMP--aspartate ligase)	CG17273-RA	1227.02	1474.89	1422.09	2251.32	2165.14	1912.86	2622.32	2227.78	2207.16	4155.39	2957.4	3547.63	2481.26	2414.41	1955.36
C0MJU2	C0MJU2_DROME	Proteasome subunit beta type (EC 3.4.25.1)	CG11981	1471.4	1626.8	1736.14	1642.62	1631.58	1657.09	1874.33	1767.48	1757.77	2429.68	1289.45	1649.67	1922.89	1763.92	1489.63
M9MQH9	M9MQH9_DROME	Protein phosphatase 2A at 29B, isoform C	Pp2A-29B CG17291 Dmel_CG17291	4889.51	5614.71	5622.29	5278.74	6325.08	5294.31	4147.3	4063.13	4535.09	6736.65	4224.19	4781.28	4293.7	4415.19	3899.45
Q9VCR2	Q9VCR2_DROME	Aminoacylase-1 (EC 3.5.1.14) (N-acyl-L-amino-acid amidohydrolase)	CG6726 Dmel_CG6726	188.965	196.834	179.674	200.016	250.475	194.396	280.574	247.446	220.426	491.856	396.011	310.437	292.863	292.024	210.217
Q9W1G7	Q9W1G7_DROME	LD21576p (MIP15604p) (Nucleosome assembly protein 1, isoform A) (Nucleosome assembly protein 1, isoform B) (Nucleosome assembly protein 1, isoform C)	Nap1 Nap1-RA CG5330 Dmel_CG5330	4478.17	2890.2	4447.58	4297.05	4527.41	3845.48	3376.81	3447.33	3792.74	3224.4	2789.09	3756.33	3300.08	3296.83	3007.67
M9NEL1	M9NEL1_DROME	Serine/threonine-protein phosphatase (EC 3.1.3.16)	CanA-14F CG9819 Dmel_CG9819	119.185	100.722	101.803	62.2528	86.6378	95.4577	106.405	114.619	91.0025	92.7752	82.835	57.58	92.3851	91.2047	89.7905
A1ZBM1	A1ZBM1_DROME	Deleted.		167.185	181.126	191.978	73.6358	77.8689	117.877	54.1635	68.7371	85.1293	91.426	49.7723	46.737	12.5392	25.4657	67.0063
Q961R8	Q961R8_DROME	GH09263p (Glycyl-tRNA synthetase, isoform A) (EC 6.1.1.14)	GlyRS Aats-gly CG6778 Dmel_CG6778	1859.65	2043.98	1955.64	1867.1	2168.49	1938.45	2243.93	2102.38	1932.5	1639.38	1799.54	1874.07	2017.45	2010.4	1774.19
Q7KUA4	Q7KUA4_DROME	LD22577p (Ubiquitin activating enzyme 2)	Uba2 CG7528 Dmel_CG7528	1565.37	1861.65	1980.8	2019.07	2370.57	1927.56	1968.34	2048.23	1963.58	2279.29	1749.08	2152.1	2215.66	2001.33	1663.99
M9PC89	M9PC89_DROME	Small ribonucleoprotein particle U1 subunit 70K, isoform C	snRNP-U1-70K CG8749 Dmel_CG8749	38.8838	60.4673	40.3101	19.7919	43.7734	88.5126	53.8709	68.1826	59.1707	97.6269	58.0969	57.5112	11.9701	58.9245	62.0147
Q9VQ76	Q9VQ76_DROME	LD36155p (Tho2 protein) (Tho2, isoform A)	tho2 CG31671 Dmel_CG31671	102.01	92.5934	96.7457	116.292	108.824	164.615	72.8541	87.8557	111.097	101.699	88.7905	104.761	63.7901	101.23	87.3918
X2JFR6	X2JFR6_DROME	Eukaryotic translation initiation factor 2alpha, isoform B	eIF-2alpha CG9946 Dmel_CG9946	2451.56	2687.47	2785.53	2693.35	2977.63	2728.53	2422.48	2523.78	2516.93	3191.93	2654.14	2958.96	2281.19	2388.98	2163.83
Q5U0U9	Q5U0U9_DROME	AT25839p	Sec31 sec31 CG8266	289.825	277.256	287.834	306.087	297.096	312.316	270.355	263.283	302.812	352.491	364.116	337.061	259.082	260.263	240.909
Q9I7L8	Q9I7L8_DROME	Cell division cycle 23 ortholog, isoform A (Cell division cycle 23 ortholog, isoform B) (LD09850p)	Cdc23 cdc23 CG2508 Dmel_CG2508	157.258	152.132	153.589	165.266	194.114	153.047	125.8	132.72	138.911	181.201	169.916	167.372	126.115	167.096	117.528
Q9VI10	SMD2_DROME	Probable small nuclear ribonucleoprotein Sm D2 (Sm-D2) (snRNP core protein D2)	SmD2 snRNP2 CG1249	725.456	707.836	560.708	733.746	780.315	788.659	624.672	717.633	759.345	382.671	578.894	617.786	637.004	625.943	610.714
P45594	CADF_DROME	Cofilin/actin-depolymerizing factor homolog (Protein D61) (Protein twinstar)	tsr Cadf CG4254	7603.69	9189.46	8666.68	11811.5	11755	9718.64	12810.7	12403.3	10320.4	12269.4	11103.9	12917.3	13025.6	11334.6	10099.6
Q9VSL4	Q9VSL4_DROME	Glutathione S transferase O2, isoform B (EC 1.5.4.1) (EC 1.8.5.1) (EC 2.5.1.18) (EC 2.8.-.-) (Glutathione S-transferase omega class)	GstO2 CG6673 CG6673-PB CG6673-RB Dmel_CG6673	914.935	1096.14	1079.96	1242.85	1412.29	1160.46	1328.38	1158.51	1113.75	1983.41	1332.63	1410.81	1451.98	1250.41	1034.82
Q9VQX6	Q9VQX6_DROME	CG3702, isoform A (CG3702, isoform B) (LP05054p)	CG3702 Dmel_CG3702	27.22	13.7872	31.0665	17.3184	32.0749	26.2208	17.67	12.4286	21.042	40.5034	45.3422	24.3553	36.0503	21.9882	16.2217
Q3YMU0	Q3YMU0_DROME	Protein disulfide-isomerase (EC 5.3.4.1) (Fragment)	ERp60 ERp60-RA CG8983 Dmel_CG8983	4358.66	4992.31	5026.57	4916.93	5681.2	4484.33	4785.83	4754.12	3995.68	4979.8	4524.51	4624.73	4906.99	4591.5	3945.78
Q7PLK0	AGO3_DROME	Protein argonaute-3	AGO3 CG40300	230.11	301.229	275.372	323.431	348.146	323.133	254.204	289.177	240.172	301.886	330.803	305.63	255.747	335.212	249.161
Q9VM49	Q9VM49_DROME	Caper, isoform A (Caper, isoform B) (LD35730p)	Caper CG11266 Dmel_CG11266	101.743	104.438	79.4511	71.7362	155.338	172.005	70.6958	85.6961	87.4079	42.8018	112.333	146.689	97.3928	104.122	82.8637
Q9VAY9	Q9VAY9_DROME	GH07821p (Mitochondrial ribosomal protein S22)	mRpS22 CG12261 Dmel_CG12261	242.412	210.137	218.68	258.235	161.19	221.558	259.859	257.4	269.403	221.011	358.57	257.216	245.716	269.995	210.393
Q7JUP3	Q7JUP3_DROME	Caspar, isoform A (Caspar, isoform B) (LD03368p)	casp CG8400 Dmel_CG8400	73.8771	83.0003	78.5299	92.1059	59.4728	75.2119	80.1865	64.7506	85.6606	45.0951	54.3623	70.0879	101.204	64.0978	63.0765
G4LU61	G4LU61_DROME	FI15873p1	Dhfr-RB	75.8344	93.5208	87.6074	99.3067	110.308	94.6968	110.025	93.983	92.626	85.7115	102.08	115.734	103.502	83.292	85.2798
P20432	GSTD1_DROME	Glutathione S-transferase D1 (EC 2.5.1.18) (EC 4.5.1.1) (DDT-dehydrochlorinase)	GstD1 GST Gst1 GSTD1-1 CG10045	7705.7	8193.02	8594.4	8710.07	9760.59	8832.82	9025.02	9443.57	8011.95	9398.93	7936.41	8589.05	9517.7	8636.9	7694.91
A4V4A5	A4V4A5_DROME	GTP-binding nuclear protein	Ran ran CG1404 Dmel_CG1404	7061.03	8601.15	8497.62	8776.88	10182.8	8345.01	7420.74	7400.44	7068.14	7853.9	5798.81	6904.89	9026.61	7679.38	6576.32
Q8SWR8	ATX2_DROME	Ataxin-2 homolog (Datx2)	Atx2 CG5166	143.105	179.463	148.093	163.847	269.273	100.809	43.688	62.8407	165.876	81.9601	99.9954	33.4939	230.261	278.488	57.9882
Q9VKC8	Q9VKC8_DROME	FI03495p (Translocase of outer membrane 70, isoform A) (Translocase of outer membrane 70, isoform B) (Translocase of outer membrane 70, isoform C)	Tom70 Tom70-RA CG6756 Dmel_CG6756	58.3987	38.2093	50.1092	71.1625	16.447	62.3991	35.3433	45.638	62.7155	35.7821	76.7964	61.8717	34.3272	52.2714	42.4256
Q9VJZ4	Q9VJZ4_DROME	AT12494p (NADH dehydrogenase (Ubiquinone) B22 subunit, isoform A) (EC 1.6.5.3) (EC 1.6.99.3) (NADH dehydrogenase (Ubiquinone) B22 subunit, isoform B)	ND-B22 CG9306 Dmel_CG9306	340.701	215.429	384.574	191.144	224.12	281.762	162.999	236.968	205.242	475.972	496.988	260.145	89.6677	218.833	201.913
P29310	1433Z_DROME	14-3-3 protein zeta (14-3-3-like protein) (Protein Leonardo)	14-3-3zeta 14-3-3 14-3-3EZ leo THAP CG17870	3051.17	3457.22	3242.47	4602.31	4007.14	3888.94	6536.69	5742.78	5227.89	7894.01	6998.28	7174.2	5740.44	5329.91	4788.51
Q9V5C6	PSA3_DROME	Proteasome subunit alpha type-3 (EC 3.4.25.1) (20S proteasome subunit alpha-7)	Prosalpha7 CG1519	2827.46	2925.54	3200.92	3223.58	3519.7	3193.23	3620.37	3162.68	2986.63	2225.39	2311.75	2748.54	3132.67	3101.4	2842.03
M9NEU5	M9NEU5_DROME	Profilin	chic CG9553 Dmel_CG9553	2288.3	2491.41	1994.56	3433.3	2739.32	2609.29	4773.92	5173.54	3687.51	2473.03	2591.54	2992.59	4039.94	3241.73	3691.31
P41093	RL18A_DROME	60S ribosomal protein L18a	RpL18A CG6510	3651.33	4047.07	3979.65	5095.26	4107.08	4242.63	3625.91	4816.39	4296.57	5402.08	5094.96	4304.99	4682.6	4412.57	3685.55
Q9VH77	Q9VH77_DROME	Mannose-6-phosphate isomerase (EC 5.3.1.8)	CG8417 Dmel_CG8417	24.9341	56.9376	31.6033	33.5465	17.2078	34.6756	69.4572	47.1426	54.2361	121.42	58.294	82.7861	26.3315	41.0009	44.233
O46080	SMG9_DROME	Protein SMG9 (Protein smg-9 homolog)	CG3857	36.55	16.5717	32.4716	25.3652	42.5853	37.9813	26.3699	30.632	32.7271	58.9491	51.0847	38.7403	21.8712	31.8808	27.9842
Q9VB05	Q9VB05_DROME	ALG-2 interacting protein X (LD25543p)	ALiX CG12876 Dmel_CG12876	575.172	597.297	622.385	648.741	652.87	552.895	356.927	422.633	495.348	664.645	644.824	604.247	455.909	431.063	394.649
P92030	P92030_DROME	Egalitarian	egl CG4051	45.5968	43.3637	44.9906	24.7598	23.7475	25.6452	17.01	27.0245	33.5932	8.20316	7.75983	9.80162	543.515	15.3079	20.5149
Q9VGM2	Q9VGM2_DROME	Fatty acid bindin protein, isoform B (RH06221p) (RH49003p)	fabp CG6783 Dmel_CG6783	8508.68	9218.91	7025.1	7846.72	7385.52	7618.47	11697.8	11452.1	9181.17	7020.53	6552.26	6915.83	9936.24	8468.36	9129.78
Q9VHE4	Q9VHE4_DROME	CG8132 (EC 3.5.5.1) (LD31229p)	CG8132 Dmel_CG8132	197.332	196.152	176.392	192.48	187.422	241.871	221.409	230.737	183.293	247.042	214.448	225.942	228.375	203.279	197.713
Q7KKI0	Q7KKI0_DROME	GM12270p (T-complex chaperonin 5, isoform A) (EC 3.6.1.3)	Cct5 CG8439 Dmel_CG8439	3976.03	4154.51	4390.35	4072.94	4505.58	3521.21	3250.47	3406.59	3309.55	2487.84	2746.77	3613.2	3514.67	3129.3	2897.78
H1UUI8	H1UUI8_DROME	FI17838p1	ebi-RA	54.0514	47.2763	47.8276	48.3589	55.9681	54.2827	69.7737	57.4023	45.0697	54.1533	44.1169	62.949	66.5742	56.8189	52.9962
Q7K3J0	Q7K3J0_DROME	CG8258 (EC 3.6.1.3) (LD24495p)	CG8258 Dmel_CG8258	4013.92	4126.34	4160.07	4158.62	4179.95	3677.4	3609.87	3626.3	3459.52	3464.15	3139.86	3549.5	3771	3332.55	3101.63
M9PGX2	M9PGX2_DROME	Pretaporter, isoform D (EC 5.3.4.1)	prtp CG1837 Dmel_CG1837	426.991	380.409	389.636	440.312	476.908	510.426	547.074	524.99	534.184	519.376	525.625	484.138	485.277	527.678	450.984
Q9VRD4	Q9VRD4_DROME	CG1532, isoform A (CG1532, isoform B)	CG1532 Dmel_CG1532	495.835	549.789	534.909	651.898	651.249	595.184	736.002	613.735	617.439	1032.65	801.353	884.41	665.284	652.691	565.297
Q9VRP4	Q9VRP4_DROME	Bifunctional phosphopantetheine adenylyltransferase-Dephospho-CoA kinase (EC 2.7.1.24) (EC 2.7.7.3)	Ppat-Dpck CG10575 Dmel_CG10575	63.2844	64.4686	57.4137	107.018	120.617	80.5663	165.668	140.006	111.978	415.464	247.483	251.343	132.852	148.622	114.091
Q9VZD8	THUM1_DROME	THUMP domain-containing protein 1 homolog	CG15014	130.191	113.742	111.407	150.952	146.027	141.343	202.994	172.025	142.27	165.836	173.808	164.73	172.424	138.373	152.76
P08841	TBB3_DROME	Tubulin beta-3 chain (Beta-3-tubulin)	betaTub60D TubB60C CG3401	2756.91	2849.29	3196.08	1168.22	3615.27	3352.44	1170.5	1168.13	1404.67	2645.08	1699.65	331.641	326.972	3334.15	247.592
Q8SX57	Q8SX57_DROME	LD44221p (Uncharacterized protein, isoform A) (Uncharacterized protein, isoform B) (EC 1.-.-.-)	CG11005 CG31549 Dmel_CG31549	928.038	1086.21	1067.28	1003.33	1066.4	951.023	1015.69	970.143	879.147	894.252	916.293	979.763	1065.31	919.022	837.699
Q9V405	Q9V405_DROME	26S proteasome regulatory complex subunit p48A (CG16916 protein) (GH06151p) (Regulatory particle triple-A ATPase 3, isoform A) (EC 3.-.-.-) (EC 3.6.1.3) (Regulatory particle triple-A ATPase 3, isoform B)	Rpt3 Rpt3-RA CG16916 Dmel_CG16916	753.656	924.058	914.292	791.761	947.818	765.252	766.528	698.448	696.508	253.339	669.249	846.888	881.338	715.743	638.047
Q5BIM0	Q5BIM0_DROME	UT01249p	Lrpprc2 EG:BACN32G11.3 CG14786	84.3003	62.5037	61.1527	74.164	63.2376	23.0891	63.4836	55.4719	58.1593	13.2519	65.1542	50.2009	50.8769	34.6056	39.0548
Q9V3J4	Q9V3J4_DROME	Sec13 ortholog, isoform A (Sec13 ortholog, isoform B) (Sec13-PA)	Sec13 sec13 CG6773 Dmel_CG6773	614.784	655.523	580.752	775.989	728.287	664.393	650.983	710.432	603.003	782.982	665.586	666.998	564.624	671.184	579.833
Q8SXM8	Q8SXM8_DROME	Lysine--tRNA ligase (EC 6.1.1.6) (Lysyl-tRNA synthetase)	LysRS Aats-lys CG12141 Dmel_CG12141	1339.11	1447.28	1362.01	1417.7	1624.08	1612.46	1305.38	1275.64	1449.32	1385.88	1278.86	1408.29	1323.88	1468.66	1227.74
X2JAB1	X2JAB1_DROME	Loquacious, isoform E	loqs CG6866 Dmel_CG6866	53.4508	26.3499	37.1378	32.6812	44.0424	42.8852	35.5419	19.7483	47.1931	4.5691	37.0389	35.2758	22.3216	30.3371	28.8725
Q9W022	Q9W022_DROME	CG8993 (RE49388p)	CG8993 Dmel_CG8993	110.382	116.55	86.0825	51.2487	98.0837	82.1315	154.072	167.378	100.99	34.0445	65.9211	68.4772	148.058	116.618	119.687
Q9VT75	Q9VT75_DROME	LD19812p (Variable nurse cells, isoform A) (Variable nurse cells, isoform B) (Variable nurse cells, isoform C) (EC 2.3.1.48) (EC 2.3.1.88) (Variable nurse cells, isoform D) (Variable nurse cells, isoform E)	vnc Ard1 CG11989 Dmel_CG11989	290.702	285.916	327.662	301.286	380.557	273.411	272.3	270.977	280.03	309.038	242.104	302.161	257.789	261.958	233.631
Q541C9	Q541C9_DROME	RE18955p (Thymidylate synthase, isoform B) (EC 2.1.1.45)	Ts CG3181 Dmel_CG3181	359.737	367.128	382.798	323.164	409.68	359.935	362.858	334.448	371.857	316.786	306.536	323.065	304.615	333.871	303.723
O44437	SMD3_DROME	Small nuclear ribonucleoprotein Sm D3 (Sm-D3) (snRNP core protein D3)	SmD3 guf2 CG8427	586.378	745.001	652.529	692.196	941.909	791.98	423.937	667.854	554.758	211.024	450.794	473.336	693.959	727.986	565.089
C8VV67	C8VV67_DROME	RE34829p	Hrb98DE-RE	674.321	584.931	630.319	879.903	704.55	734.563	888.63	824.723	737.028	640.106	751.96	763.541	613.714	711.066	712.787
Q9VCA5	SYFB_DROME	Phenylalanine--tRNA ligase beta subunit (EC 6.1.1.20) (Phenylalanyl-tRNA synthetase beta subunit) (PheRS)	beta-PheRS CG5706	1296.55	1520	1589.07	1683.97	1548.15	1365.92	1681.44	1566.34	1391.16	2350.13	1606.38	1569.64	1575.9	1595.41	1348.23
I1V501	I1V501_DROME	Histone deacetylase (EC 3.5.1.98)	Rpd3	558.425	617.511	586.745	888.064	962.539	892.884	755.144	787.973	813.005	1046.98	961.933	1055.2	825.196	732.476	709.291
Q9VI58	TUTT_DROME	Terminal uridylyltransferase Tailor (TUTase Tailor) (EC 2.7.7.52)	Tailor CG1091	261.204	262.361	272.868	278.303	316.824	282.879	252.722	251.646	241.18	263.151	207.251	220.305	198.94	347.087	228.298
B4F5L6	B4F5L6_DROME	CG3004-PA	CG3004	41.9747	31.356	35.3731	21.4436	25.3088	18.7834	28.757	21.849	29.4251	99.0781	64.4976	12.4263	15.1974	12.2839	20.837
Q9V436	Q9V436_DROME	26S proteasome regulatory complex subunit p30 (RE36854p) (Regulatory particle non-ATPase 12)	Rpn12 CG4157 Dmel_CG4157	1618.56	1893.5	1774.66	1817.86	2371.68	1804.15	1491.1	1433.83	1502.29	1533.7	1234.7	1617.82	1832.89	1701.71	1393.43
C8VV92	C8VV92_DROME	LD43104p	M(2)21AB-RG	212.515	519.965	479.556	647.743	557.858	671.598	801.461	711.378	760.25	1006.78	909.985	806.348	690.293	719.713	637.73
Q27IR0	Q27IR0_DROME	Argonaute-1 (Fragment)	AGO1 Ago1 CG6671	83.7564	74.329	102.796	99.8759	176.427	114.023	83.3603	99.3009	109.1	48.9193	111.039	241.321	124.652	137.575	88.1878
X2JF59	X2JF59_DROME	Thioredoxin peroxidase 1, isoform C (EC 1.11.1.-) (EC 1.11.1.7) (EC 1.11.1.9) (Thioredoxin peroxidase 1, isoform D) (Thioredoxin peroxidase 1, isoform E)	Jafrac1 CG1633 Dmel_CG1633	27331.7	32042.3	31139.5	28753.3	34378.2	27882.3	30189.4	25234	23751.3	28984.4	22950.7	27557.5	33416.7	28962.4	24311.7
Q9VN25	EIF3A_DROME	Eukaryotic translation initiation factor 3 subunit A (eIF3a) (Eukaryotic translation initiation factor 3 subunit 10)	eIF3-S10 CG9805	2215.86	2556.61	2173.96	2617.51	3232.38	2630.1	2158.19	2462.27	2720.08	4469.73	3027.22	3048.34	1826.91	2275.34	2124.08
Q9VKI8	Q9VKI8_DROME	CG6287 (EC 1.1.1.95) (GH03305p)	CG6287 Dmel_CG6287	3254.68	3717.68	3565.49	3475.84	3593.57	3274.91	3444.54	3325.7	3139.48	3754.02	2794.18	3512.66	3627.94	3206.21	2903.83
X2JFU0	X2JFU0_DROME	Merlin, isoform B	Mer CG14228 Dmel_CG14228	227.543	214.257	230.615	925.103	217.356	201.689	239.47	225.963	193.109	340.532	231.242	2606.18	2210.43	240.354	195.061
E1JHR5	E1JHR5_DROME	Enolase, isoform F (EC 4.2.1.11)	Eno CG17654 Dmel_CG17654	15432.9	17602.4	17112.9	17225.3	17803.4	16131	20389.6	17499.8	16440.7	21129.2	17213.3	18366.8	18627.4	17877.6	15935.8
Q9VC18	Q9VC18_DROME	RE29555p (Uncharacterized protein, isoform A) (Uncharacterized protein, isoform B) (EC 2.1.2.3) (EC 3.5.4.10)	CG11089 Dmel_CG11089	1436.34	1396.54	1335.05	1377.94	1580.41	1429.72	1677.65	1631.45	1424.37	1428.79	1323.8	1346.5	1385.44	1391.2	1384.54
Q94516	AT5F1_DROME	ATP synthase subunit b, mitochondrial (ATPase subunit b) (FO-ATP synthase subunit b)	ATPsynB ATPsyn-b ATPsyn-beta CG8189	1264.29	876.661	1685.46	1093.68	865.604	1179.28	508.045	595.742	773.814	1337.12	1430.56	583.168	563.294	625.791	618.503
B7YZR7	B7YZR7_DROME	Mapmodulin, isoform B	Mapmodulin CG5784 Dmel_CG5784	1047.32	1259.72	1238.53	1740.3	2112.68	1583.06	1807.78	1814.23	1664.64	1915.52	1761.08	1844.48	2045.93	1696.07	1518.86
L7X6D0	L7X6D0_DROME	LD42524p1 (Fragment)	eIF5B-RB	380.917	433.099	410.57	385.955	340.648	395.874	354.376	381.692	419.956	313.459	333.861	388.144	305.296	300.276	329.026
Q7JVY0	Q7JVY0_DROME	Coronin	coro CG9446 Dmel_CG9446	623.044	684.275	730.347	748.593	704.507	720.049	743.242	779.374	709.308	785.821	826.839	799.875	710.738	691.132	650.282
P53034	RFC2_DROME	Replication factor C subunit 2 (Activator 1 40 kDa subunit) (A1 40 kDa subunit) (Activator 1 subunit 2) (Replication factor C 40 kDa subunit) (RF-C 40 kDa subunit) (RFC40) (Replication factor C subunit 4) (DmRfc4)	RfC4 RfC40 CG14999	544.643	610.756	583.321	507.42	491.823	465.634	382.195	455.434	395.919	390.315	297.843	324.467	314.512	276.512	383.367
P28668	SYEP_DROME	Bifunctional glutamate/proline--tRNA ligase (Bifunctional aminoacyl-tRNA synthetase) [Includes: Glutamate--tRNA ligase (EC 6.1.1.17) (Glutamyl-tRNA synthetase) (GluRS); Proline--tRNA ligase (EC 6.1.1.15) (Prolyl-tRNA synthetase) (ProRS)]	Aats-glupro CG5394	885.876	939.481	854.324	915.397	991.66	919.444	919.842	858.674	968.682	1054.41	961.637	1005.53	833.473	835.584	783.047
Q9XZ19	Q9XZ19_DROME	CG3909	CG3909 Dmel_CG3909	239.913	226.863	238.417	285.893	212.344	219.732	222.492	215.627	182.893	209.866	226.2	253.661	183.482	184.867	190.539
Q8MLS2	Q8MLS2_DROME	Ribose-5-phosphate isomerase, isoform B (Ribose-5-phosphate isomerase, isoform C) (EC 5.3.1.6)	Rpi CG30410 Dmel_CG30410	739.985	793.461	792.033	839.966	884.782	767.652	860.96	758.071	622.151	624.628	738.964	810.083	868.093	751.745	697.181
Q9VJD1	Q9VJD1_DROME	Glucosidase 2 beta subunit, isoform A (EC 3.2.1.20) (Glucosidase 2 beta subunit, isoform B) (LD46533p)	GCS2beta CG6453 Dmel_CG6453	543.877	616.462	572.244	472.479	631.831	569.535	389.507	404.162	357.384	417.164	392.282	377.135	389.443	429.274	412.21
O61613	NMT_DROME	Glycylpeptide N-tetradecanoyltransferase (EC 2.3.1.97) (Myristoyl-CoA:protein N-myristoyltransferase) (NMT) (Peptide N-myristoyltransferase) (dNMT)	Nmt CG7436	1355.15	1343.25	1341.46	1128.21	1206.83	1147.94	1151.39	1147.79	1160.81	1156.7	931.272	926.528	1010.76	1062.28	999.514
O44226	O44226_DROME	Elongin B	EloB Elongin-B CG4204 Dmel_CG4204	549.646	708.673	657.367	733.992	716.969	676.314	746.119	542.106	630.906	620.817	614.562	601.737	714.647	609.695	588.195
Q9VNE2	PKRA_DROME	Protein krasavietz (Eukaryotic translation initiation factor 5C domain-containing protein) (Decp) (eIF5C domain-containing protein) (Protein extra bases)	kra ecp eIF-5C exba CG2922	1381.09	1346.54	1357.78	1452.64	1539.19	1479.04	1288.17	1270.33	1408.57	772.067	1387.2	1527.29	1012.01	1261.14	1186.72
X2J9E8	X2J9E8_DROME	Calsyntenin-1, isoform D	Cals CG11059 Dmel_CG11059	25.3092	6.57158	11.9419	23.4171	128.986	125.343	86.23	52.3656	135.315	16.1494	196.301	39.6025	57.9697	80.7141	76.3173
Q9V3P6	PSMD1_DROME	26S proteasome non-ATPase regulatory subunit 1 (26S proteasome regulatory complex subunit p110) (26S proteasome regulatory subunit RPN2)	Rpn2 CG11888	2823.21	3043.47	2844.21	2774.86	2899.7	2747.1	2307.61	2655.87	2672.23	1192.25	1967.03	2038.05	2205.92	2202.96	2271.87
Q8SXS5	Q8SXS5_DROME	RE37683p	Muc55B CG5765	155.887	110.369	32.4538	216.679	162.995	39.7954	136.756	72.1499	72.7156	471.256	370.655	319.304	20.2962	59.1947	51.2671
Q9VDP9	Q9VDP9_DROME	S-formylglutathione hydrolase (EC 3.1.2.12)	CG4390 Dmel_CG4390	502.216	591.402	572.089	640.002	594.774	645.409	632.556	530.221	508.481	506.221	500.276	706.6	432.401	582.213	535.078
Q9VV41	OSGEP_DROME	Probable tRNA N6-adenosine threonylcarbamoyltransferase (EC 2.3.1.234) (N6-L-threonylcarbamoyladenine synthase) (t(6)A synthase) (t(6)A37 threonylcarbamoyladenosine biosynthesis protein CG4933) (tRNA threonylcarbamoyladenosine biosynthesis protein CG4933)	CG4933	93.7995	103.485	103.697	108.642	90.3756	108.158	103.769	103.327	91.9108	57.214	103.873	125.544	89.4629	101.157	91.8839
Q06849	ARL2_DROME	ADP-ribosylation factor-like protein 2	Arl2 Arf84F CG7435	28.864	25.9283	27.8238	23.7737	11.6238	26.2763	38.6298	30.3341	40.2781	27.2907	54.5675	38.1716	43.7453	74.9617	28.8104
Q9VW54	Q9VW54_DROME	26S proteasome regulatory complex subunit p97 (Regulatory particle non-ATPase 1)	Rpn1 CG7762 Dmel_CG7762	2871.72	3421.22	3226	3301.92	3639	3005.53	2779.07	2890.2	2938.04	4252.93	2880.04	3307.02	3141.44	3041.8	2533.77
Q7KNM2	Q7KNM2_DROME	SUMO-conjugating enzyme (EC 6.3.2.-)	lwr semi UBC9 Ubc9 CG3018 Dmel_CG3018	622.984	610.451	797.626	914.767	935.085	830.206	980.301	1031.74	974.718	877.259	842.507	996.445	988.294	930.719	842.967
Q9VHT5	Q9VHT5_DROME	LD31571p (Mitochondrial ribosomal protein L1)	mRpL1 CG7494 Dmel_CG7494	84.8522	88.856	80.777	101.84	82.154	105.877	98.8316	101.193	72.7515	144.912	137.56	119.253	102.272	108.022	89.3716
E1JGP0	E1JGP0_DROME	LD04994p1	Act57B-RC	3451.65	3444.87	4288.44	4534.07	4933.36	3853.62	4745.84	4630.97	4475.97	4589.02	4268.73	5342.38	5226.21	4753.43	3926.33
Q9VHI8	Q9VHI8_DROME	Uncharacterized protein, isoform A	CG11980 Dmel_CG11980	1985.7	2259.72	2169.43	2436.98	2230.31	2128.54	2504.94	2371.46	2317.93	1946.19	1805.59	2022.5	2309.69	1907.74	2064.73
H5V888	H5V888_DROME	ATP-dependent 6-phosphofructokinase (ATP-PFK) (Phosphofructokinase) (EC 2.7.1.11) (Phosphohexokinase)	Pfk-RB	1105.51	1351.89	1382.45	1512.6	1429.94	1269.38	1436.64	1313.85	1168.36	2953.64	1821.27	1855.28	1623.19	1243.91	1180.99
Q9V3Z4	Q9V3Z4_DROME	GH11341p (Hypothetical 55kDa protein) (Regulatory particle non-ATPase 5)	Rpn5 CG1100 Dmel_CG1100	2184.67	2441.95	2501.7	2613.03	1957.52	2323.36	1355.06	2310.01	1960.47	2864.73	1456.4	2776.16	2427.72	1447.34	1825.82
Q9I7R0	Q9I7R0_DROME	GH04560p (Uncharacterized protein, isoform A) (EC 3.1.1.-) (EC 3.1.1.1) (Uncharacterized protein, isoform B) (Uncharacterized protein, isoform C)	CG18815 Dmel_CG18815	1023.63	1266.76	1260.87	1315.14	1243.34	1130.94	1181.02	1065.16	1099.22	1546.35	1290.96	1447.68	1336.54	1243.72	990.809
P54351	NSF2_DROME	Vesicle-fusing ATPase 2 (EC 3.6.4.6) (N-ethylmaleimide-sensitive fusion protein 2) (NEM-sensitive fusion protein 2) (Vesicular-fusion protein NSF2) (dNsf-2) (NSF-2)	Nsf2 CG33101	285.164	206.971	236.517	222.32	174.292	274.059	285.331	270.843	301.933	461.094	409.282	1646.76	195.944	265.28	242.884
Q9VGF9	Q9VGF9_DROME	Aurora A (EC 2.7.11.-) (EC 2.7.12.1) (LD16949p)	aurA aur CG3068 Dmel_CG3068	101.638	79.5904	81.0114	35.5066	61.0032	51.1358	14.1757	75.6043	24.9668	8.89793	73.5883	18.0613	47.6602	75.3012	15.1448
F3YDB2	F3YDB2_DROME	LD35750p	eIF-2beta-RA	932.709	969.64	916.407	777.875	956.724	889.917	720.386	838.286	834.052	500.823	578.294	752.337	774.552	777.277	728.078
Q9VD02	Q9VD02_DROME	CG7054 (GH14779p)	CG7054 Dmel_CG7054	342.085	358.016	391.907	373.181	487.368	406.781	485.822	449.869	455.691	526.621	438.253	522.017	497.639	465.317	397.664
Q9VAN0	SERC_DROME	Probable phosphoserine aminotransferase (PSAT) (EC 2.6.1.52) (Phosphohydroxythreonine aminotransferase)	CG11899	1909.98	2086.13	2042.03	2009.83	2095.35	1931.54	1897.08	1965.62	1877.36	1380.26	1516.65	1641.21	1883.71	1659.03	1696.81
F3YDH0	F3YDH0_DROME	Heat shock 70-kDa protein cognate 3, isoform E (EC 3.6.1.3) (LD03228p1)	Hsc70-3 Hsc70-3-RA CG4147 Dmel_CG4147	8117.01	9334.17	9460.64	7867.93	8184.66	8166.72	7413.62	7577.93	6688.39	8399.65	7097.87	6538.71	7248.74	7924.06	6807.92
Q95WY3	Q95WY3_DROME	FI04781p (Nop56) (Nucleolar KKE/D repeat protein)	Nop56 Nop56-RA CG13849 Dmel_CG13849	279.036	248.194	302.768	521.955	319.843	412.439	371.021	291.737	390.345	617.692	504.704	408.377	260.918	381.051	325.135
Q7K519	Q7K519_DROME	GH16429p (Ras-related GTP binding C/D ortholog)	RagC-D RagC CG8707 Dmel_CG8707	125.162	60.9558	112.619	79.095	59.8077	115.837	95.4646	112.565	105.931	28.333	71.9338	76.4815	85.1355	52.4083	96.255
M9PIS3	M9PIS3_DROME	6-phosphogluconate dehydrogenase, decarboxylating (EC 1.1.1.44)	Pgd CG3724 Dmel_CG3724	1599.27	1541.77	1686.89	1843.29	1875.26	1633.52	2100.07	1755.95	1694.86	2023.01	2045.82	2024.7	1881.67	1802.81	1644.64
E1JJM9	E1JJM9_DROME	Ribosomal protein S15Aa, isoform F	RpS15Aa CG2033 Dmel_CG2033	5264.72	5242.34	4123.86	5793.3	4533.22	4790.77	7251.75	7517.88	5913.74	5581.29	5133.12	4667.38	6486.7	5813.4	5972.27
Q8T4A9	Q8T4A9_DROME	AT07738p (Rrp45, isoform A) (EC 3.1.13.-) (Rrp45, isoform B)	Rrp45 CG9606 Dmel_CG9606	424.246	438.758	373.732	239.999	382.971	286.966	268.141	371.619	311.106	165.984	161.465	142.101	180.514	261.411	280.783
E1JJM9	E1JJM9_DROME	Ribosomal protein S15Aa, isoform F	RpS15Aa CG2033 Dmel_CG2033	3934.89	3640.49	3118.69	3898.59	3014.68	3736.03	5594.94	5890.6	4379.25	3521.4	3499.29	2998.68	4079.65	4160.43	4652.18
A4V0N4	A4V0N4_DROME	MIP16230p (Vacuolar H[+] ATPase 68 kDa subunit 2, isoform B) (Vacuolar H[+] ATPase 68 kDa subunit 2, isoform C) (Vacuolar H[+] ATPase 68 kDa subunit 2, isoform D) (Vacuolar H[+] ATPase 68 kDa subunit 2, isoform E) (Vacuolar H[+] ATPase 68 kDa subunit 2, i	Vha68-2 Vha68-2-RC CG3762 Dmel_CG3762	1597.45	1666.1	1789.73	2152.33	1760.47	1759.12	2383.09	2071.64	2121.8	4774.22	3254.02	2690.04	2384.88	2249.89	1872.88
Q9VYW4	Q9VYW4_DROME	CG1703, isoform A (EC 3.6.1.3) (CG1703, isoform B) (LD04461p)	CG1703 Dmel_CG1703	499.444	566.594	554.802	464.481	613.003	550.957	455.1	537.475	598.091	285.525	484.323	407.71	493.485	378.921	459.524
P49963	SRP19_DROME	Signal recognition particle 19 kDa protein (SRP19)	Srp19 CG4457	231.368	240.447	240.658	304.935	221.637	234.352	256.069	266.529	245.822	229.715	276.466	267.129	250.1	241.016	223.593
Q9VXP4	PA1B2_DROME	Platelet-activating factor acetylhydrolase IB subunit beta homolog	Paf-AHalpha CG8962	468.267	524.017	510.034	667.829	705.663	569.752	679.83	550.431	593.06	430.17	580.036	658.042	698.951	577.189	538.792
X2JKU5	X2JKU5_DROME	Ribosomal protein S5a, isoform B (Ribosomal protein S5a, isoform C) (Ribosomal protein S5a, isoform D)	RpS5a CG8922 Dmel_CG8922	438.674	529.025	505.346	742.189	666.57	720.133	910.246	839.993	848.819	2029.09	1246.76	1248.53	1051.82	1165.59	739.625
Q9VSZ6	QTRD1_DROME	Queuine tRNA-ribosyltransferase subunit QTRTD1 homolog (EC 2.4.2.29) (Queuine tRNA-ribosyltransferase domain-containing protein 1)	CG3434	122.965	400.856	447.55	82.7799	92.1908	391.329	225.009	76.455	359.846	67.6855	93.8247	59.916	67.6681	78.9086	49.6188
A1Z9J3	A1Z9J3_DROME	Short stop, isoform H	shot CG18076 Dmel_CG18076	357.001	352.92	383.879	393.767	392.889	359.468	163.275	133.324	387.972	195.152	460.737	341.467	458.843	495.861	156.829
Q7KMM4	Q7KMM4_DROME	BcDNA.GH04962 (Glucosidase 2 alpha subunit, isoform A) (Glucosidase 2 alpha subunit, isoform B) (Glucosidase 2 alpha subunit, isoform C) (Glucosidase 2 alpha subunit, isoform D) (Glucosidase 2 alpha subunit, isoform E) (EC 3.2.1.20)	GCS2alpha BcDNA.GH04962 CG14476 Dmel_CG14476	1029.15	1002.3	1029.97	960.055	1050.33	991.79	988.006	1003.39	830.041	1000.02	1000.1	763.934	932.743	943.011	877.539
Q9VWI2	Q9VWI2_DROME	NAT1 ortholog, isoform A (NAT1 ortholog, isoform B) (EC 2.3.1.88) (SD09860p)	NAA15-16 Nat1 CG12202 Dmel_CG12202	871.527	949.582	981.727	983.497	1026.48	930.705	923.618	989.614	1011.09	1503.27	1094.4	1056.4	996.796	983.456	838.566
O97066	O97066_DROME	Signal peptidase complex catalytic subunit SEC11 (EC 3.4.21.89)	twr BG:DS00004.11 Spase18-21 SPC 21-kDa-like CG2358 Dmel_CG2358	109.964	83.3761	179.593	118.236	58.555	92.5724	41.0776	61.0732	55.7276	139.212	106.046	43.6922	21.3816	76.907	57.6789
Q9VI14	Q9VI14_DROME	GH12404p (Uncharacterized protein, isoform E) (Uncharacterized protein, isoform I) (Uncharacterized protein, isoform L)	CG15187 CG42724 Dmel_CG42724	28.1104	22.8447	32.9193	22.3055	20.8201	53.6964	27.4888	26.997	20.2458	22.18	14.2357	59.7222	24.1226	32.4118	31.5802
Q09332	UGGG_DROME	UDP-glucose:glycoprotein glucosyltransferase (UGT) (dUGT) (EC 2.4.1.-) (UDP--Glc:glycoprotein glucosyltransferase)	Ugt UGGG CG6850	385.427	342.61	372.668	325.419	338.839	365.334	371.749	395.065	363.245	342.606	333.839	313.662	356.785	311.676	334.507
Q9XYZ5	DDB1_DROME	DNA damage-binding protein 1 (D-DDB1) (Damage-specific DNA-binding protein 1) (Protein piccolo)	pic DDB1 CG7769	643.548	634.518	573.661	712.842	696.438	728.471	697.292	766.325	730.524	720.443	665.447	722.549	714.257	708.618	648.495
P32392	ARP3_DROME	Actin-related protein 3 (Actin-2) (Actin-like protein 3) (Actin-like protein 66B)	Arp3 Actr66B Arp66B CG7558	275.982	315.899	259.643	368.005	404.4	330.628	412	390.3	343.272	366.088	446.208	401.705	333.046	376.548	339.906
Q9VXF9	Q9VXF9_DROME	AT13091p (GM04721p) (Rings lost, isoform A) (EC 3.4.23.-) (Rings lost, isoform B)	rngo CG4420 Dmel_CG4420	604.669	635.998	647.969	544.543	775.97	615.039	616.614	625.341	535.136	403.915	414.997	521.006	709.698	579.078	548.13
X2J5E8	X2J5E8_DROME	FK506-binding protein FKBP59, isoform B (EC 5.2.1.8)	FKBP59 CG4535 Dmel_CG4535	2101.54	2684.77	2701.61	2551.27	2677.52	2099.86	2106.56	1904.07	1994.57	2125.25	2129.47	2198.94	2366.09	2274.06	1812.98
Q9VQE0	Q9VQE0_DROME	Dynamin related protein 1, isoform A (Dynamin related protein 1, isoform B) (FI19305p1)	Drp1 Drp1-RA CG3210 Dmel_CG3210	1064.03	1267.93	1068.46	967.832	1289.16	946.515	671.442	731.523	943.659	1029.24	841.2	891.196	671.339	745.203	717.429
P22769	PSA71_DROME	Proteasome subunit alpha type-7-1 (EC 3.4.25.1) (PROS-Dm28.1) (Proteasome 28 kDa subunit 1)	Prosalpha4 PROS-28.1 Pros28.1 CG3422	2923.22	3193.51	3222.5	3468.33	3860.61	3224.14	3546.7	3195.68	2965.72	2825.76	3016.92	3455.85	4035.69	3566.06	2959.46
Q9VFF0	Q9VFF0_DROME	GH01077p (Ubiquinol-cytochrome c reductase core protein 1, isoform A) (EC 1.10.2.2) (EC 3.4.24.-) (EC 3.4.24.64) (Ubiquinol-cytochrome c reductase core protein 1, isoform B)	UQCR-C1 CG3731 Dmel_CG3731	3786.51	3466	4278.74	3692.68	3008.19	3211.51	2290.99	2429.07	2791.45	3483	5193.66	3039.38	1870.58	2807.4	2424.12
Q9VEV3	Q9VEV3_DROME	LP07287p (Uncharacterized protein, isoform A) (Uncharacterized protein, isoform B)	CG14894 Dmel_CG14894	150.656	71.1556	104.042	87.9019	131.129	113.525	88.6233	81.1107	72.9603	141.064	52.0876	78.1501	86.9523	76.4032	86.446
P07192	MAL3_DROME	Maltase A3 (EC 3.2.1.20) (Larval visceral protein L)	Mal-A3 LvpL CG8695	1512.69	1860.99	234.994	264.691	299.513	275.768	381.259	306.231	1601.28	887.587	733.718	513.664	1295.02	1717.88	293.337
M9PFB5	M9PFB5_DROME	Alien, isoform D (Alien, isoform E)	alien CG9556 Dmel_CG9556	539.481	481.88	572.49	537.542	700.277	545.87	420.749	519.238	548.65	485.01	401.318	428.022	395.485	505.521	449.103
Q7PLL6	Q7PLL6_DROME	Uncharacterized protein, isoform A	CG17514 Dmel_CG17514	680.116	825.474	821.839	793.799	785.958	808.138	552.703	623.357	786.899	425.025	643.481	660.804	569.66	558.866	608.417
Q9V400	Q9V400_DROME	Integrin linked kinase, isoform A (EC 2.7.11.-) (LD24671p) (Putative integrin-linked kinase)	Ilk ILK CG10504 Dmel_CG10504	77.4294	32.0251	65.8574	35.4513	39.725	79.8615	52.8004	71.9701	62.6657	93.4272	67.734	49.1089	36.2952	67.9754	62.7909
X2JG23	X2JG23_DROME	Misato, isoform B	mst CG1424 Dmel_CG1424	214.54	287.272	218.394	240.384	288.653	267.407	292.224	240.212	216.693	264.2	244.709	226.821	285.301	252.795	239.913
P61851	SODC_DROME	Superoxide dismutase [Cu-Zn] (EC 1.15.1.1)	Sod CG11793	4398.49	5142.54	4467.71	5661.17	5674.84	5113.01	6514.21	6495.01	5435.85	3616.4	5924.78	6245.6	6782.51	6224.24	5485.02
Q7JVK6	Q7JVK6_DROME	GM27569p (Translin)	trsn translin CG11761 Dmel_CG11761	822.229	841.335	921.576	975.977	1056.56	942.844	1035.97	1073.96	907.934	1335.64	915.735	963.752	1287.02	917.753	910.316
Q0KIA8	Q0KIA8_DROME	Carnitine O-Acetyl-Transferase, isoform B (EC 2.3.1.7)	CRAT CG1041 Dmel_CG1041	56.2624	303.057	433.136	126.37	655.612	59.5532	143.117	110.099	88.8727	95.0463	132.093	640.701	815.518	115	93.0601
Q8MZI3	Q8MZI3_DROME	GH10652p (Uncharacterized protein, isoform A) (EC 2.7.7.-) (Uncharacterized protein, isoform D)	CG10077 Dmel_CG10077	143.728	175.854	157.452	158.553	177.616	162.64	47.6626	83.971	97.463	50.5956	70.1172	107.075	58.9079	72.125	63.5303
Q5U117	Q5U117_DROME	Enigma (EC 1.3.8.8) (LP02372p)	Egm l(2)k14708 CG9006 Dmel_CG9006	98.2091	103.266	121.591	115.969	85.4718	87.4911	114.67	93.6605	110.395	164.826	210.871	174.989	137.854	95.6157	89.847
Q86NS0	Q86NS0_DROME	RE70550p	CG1472	53.1282	8.45275	43.6385	23.8059	46.7873	66.2676	44.1741	36.6766	50.1495	22.1746	30.4647	18.5032	10.4788	23.6133	45.244
Q9VTF9	UFD1_DROME	Ubiquitin fusion degradation protein 1 homolog (UB fusion protein 1)	Ufd1-like UFD1L CG6233	219.686	180.382	167.414	203.046	211.105	230.967	250.321	211.25	218.494	286.096	236.651	169.821	192.122	218.294	207.462
Q9VZW7	Q9VZW7_DROME	CG2107 (EC 2.3.1.21)	CPT2 CG2107 Dmel_CG2107	153.175	172.043	190.191	203.028	151.429	165.54	141.287	155.606	176.118	166.031	164.855	143.471	127.317	147.985	138.379
X2JER0	X2JER0_DROME	CG2200, isoform B (EC 3.4.13.-)	CG2200 Dmel_CG2200	173.572	243.921	151.506	144.769	159.163	187.156	308.51	216.307	168.095	144.114	169.884	204.573	202.083	197.336	219.939
Q9VXN4	SYRC_DROME	Probable arginine--tRNA ligase, cytoplasmic (EC 6.1.1.19) (Arginyl-tRNA synthetase) (ArgRS)	Aats-arg CG9020	767.168	851.904	779.338	912.218	948.898	863.13	852.512	888.411	943.255	871.136	883.985	902.284	801.758	762.485	772.868
M9MSI8	M9MSI8_DROME	Tweek, isoform I	tweek CG42555 Dmel_CG42555	2769.65	3770.19	3655.81	2915.76	3539.77	2723.63	3058.09	2847.07	2842.95	2157.8	2184.58	2551.68	3449.05	3054.9	2572.57
M9PBW0	M9PBW0_DROME	Ubiquitin conjugating enzyme E2M, isoform B (Ubiquitin conjugating enzyme E2M, isoform C) (EC 6.3.2.-)	UbcE2M CG7375 Dmel_CG7375	387.497	236.748	414.311	380.244	400.938	405.65	222.647	268.235	336.394	297.169	301.877	370.739	255.724	288.594	275.837
Q7KV27	Q7KV27_DROME	CG1640, isoform A (CG1640, isoform C) (CG1640, isoform D) (CG1640, isoform E) (CG1640, isoform F) (EC 2.6.1.2) (CG1640, isoform G)	CG1640 Dmel_CG1640	967.18	1085	1010.72	1267.15	964.444	1123.48	1375.89	1289.26	1200.42	2099.3	1771.28	1786.42	1357.29	1293.18	1140.89
Q9VW53	Q9VW53_DROME	FI01414p (Mtr3) (EC 3.1.13.-)	Mtr3 CG8025 Dmel_CG8025	43.2457	42.4467	25.237	43.6041	57.0148	56.5222	59.2294	63.3204	44.6493	37.3553	39.4691	68.4618	28.3097	29.5421	53.5969
Q9VPB3	Q9VPB3_DROME	CG4365, isoform A (EC 3.1.2.6) (LD26447p)	tzn CG4365 Dmel_CG4365	839.634	789.558	918.338	855.587	834.87	742.753	744.41	718.065	683.838	948.891	591.004	957.719	751.629	692.115	656.431
Q9VMH2	Q9VMH2_DROME	Actin-related protein 2/3 complex subunit 4	Arpc4 Arc-p20 Arc-p20-RA CG5972 Dmel_CG5972	502.345	567.658	570.106	694.139	670.918	700.819	816	801.458	710.135	720.201	587.261	711.787	841.915	707.868	696.494
F0JAI1	F0JAI1_DROME	Arginine methyltransferase 4, isoform B (EC 2.1.1.-) (EC 2.1.1.43) (FI04404p)	Art4 CG5358 Dmel_CG5358	764.87	668.883	862.046	858.249	931.763	766.386	736.556	773.427	717.22	611.123	609.562	809.995	815.291	711.889	678.462
O62621	COPB2_DROME	Coatomer subunit beta' (Beta'-coat protein) (Beta'-COP)	beta'COP CG6699	486.356	447.487	493.171	575.258	487.783	544.036	484.927	556.015	522.092	691.576	599.086	609.354	453.265	489.761	475.931
X2JD55	X2JD55_DROME	Yolk protein 1, isoform B (EC 3.1.1.-) (EC 3.1.1.1)	Yp1 CG2985 Dmel_CG2985	199153	293633	289911	243483	274606	218528	235055	220940	201447	208071	185887	209795	276748	235426	201517
Q960A7	Q960A7_DROME	SD10981p	Dis3 CG6413	129.815	127.877	145.235	154.369	121.879	145.285	166.345	188.105	149.515	120.302	183.53	155.612	136.319	156.658	151.993
Q95SA6	Q95SA6_DROME	Proteasome subunit beta type (EC 3.4.25.1)	Prosbeta1 l(2)05070 CG8392	2488.46	2817.99	2851.09	3201.57	3308.65	2911.18	3087.19	3210.74	2756.09	3129.76	2506.04	2848.36	3111.46	2891.7	2755.29
Q9VI15	Q9VI15_DROME	GH12023p (Uncharacterized protein)	CG10286 Dmel_CG10286	19.8442	29.8023	36.3224	40.4612	56.6108	37.4076	56.1006	43.4556	41.0081	20.7827	76.3685	72.2102	28.7827	55.5435	42.4125
Q05856	RSMB_DROME	Small nuclear ribonucleoprotein-associated protein B (snRNP-B) (Sm protein B) (Sm-B) (SmB)	SmB CG5352	345.563	268.999	206.774	238.605	360.423	338.233	310.158	363.953	323.658	422.439	138.964	352.444	263.128	310.462	304.587
Q9VGH5	Q9VGH5_DROME	AT27789p (Glorund, isoform A) (Glorund, isoform B)	glo CG6946 Dmel_CG6946	282.914	275.938	259.486	530.354	514.57	540.482	425.504	491.431	439.499	642.944	661.52	670.717	438.374	453.963	442.802
Q9W3U9	Q9W3U9_DROME	CG14434-PA (GM12295p) (Uncharacterized protein, isoform A) (Uncharacterized protein, isoform B)	CG14434 Dmel_CG14434	378.535	447.723	403.523	448.993	451.513	413.756	409.366	357.643	363.67	390.316	285.658	265.831	351.541	284.573	355.497
Q9VWP1	Q9VWP1_DROME	LD38070p (Ubiquitin specific protease 39) (EC 3.4.19.12)	Usp39 CG7288 Dmel_CG7288	36.9082	25.39	20.5897	25.6617	10.7121	45.3382	38.6185	35.173	44.3023	22.4548	8.24798	33.6626	36.6597	36.1215	36.2793
M9PFN1	M9PFN1_DROME	RuvB-like helicase (EC 3.6.4.12)	rept CG9750 Dmel_CG9750	1188.56	1350.54	1151.3	1377.35	1482.92	1232.12	976.006	1081.68	1124.66	1162.8	966.705	1256.56	1148.17	1136.26	999.574
Q94883	Q94883_DROME	DNA replication-related element factor, isoform A (DNA replication-related element factor, isoform B) (DREF) (FI03642p)	Dref Dref-RA CG5838 Dmel_CG5838	126.823	154.106	193.489	291.355	460.514	318.941	306.697	299.322	311.955	272.097	406.163	537.004	320.654	456.11	276.765
Q24560	TBB1_DROME	Tubulin beta-1 chain (Beta-1-tubulin)	betaTub56D CG9277	19559.8	20706.3	20442.7	19600.8	26774.7	24395.6	19920.7	21133.7	23854.8	10603.7	13873.2	18259.6	23802	21177.7	19835.5
X2JD55	X2JD55_DROME	Yolk protein 1, isoform B (EC 3.1.1.-) (EC 3.1.1.1)	Yp1 CG2985 Dmel_CG2985	12120.3	14741.8	14530	13487.4	14890.5	11909.5	13407.6	12104	11739.4	10369.2	9920.89	12332.7	14216.5	12774	11245.1
X2JAF1	X2JAF1_DROME	Lava lamp, isoform D	lva CG6450 Dmel_CG6450	31.399	20.6173	189.09	34.1713	20.5878	34.2316	39.9929	21.4849	29.774	51.9954	41.1832	29.2415	23.8362	12.1064	29.6375
Q24208	IF2G_DROME	Eukaryotic translation initiation factor 2 subunit 3 (Eukaryotic translation initiation factor 2 subunit gamma) (eIF-2-gamma)	eIF-2gamma EIF2-GAMMA eIF2g CG6476	1352.35	1379.09	1391.36	1440.01	1445.52	1484.62	1285.09	1408.44	1490.61	1249.66	1367.26	1595.64	1312.68	1297.32	1257.41
Q9VHN7	Q9VHN7_DROME	CG8036, isoform B (CG8036, isoform C) (EC 2.2.1.1) (LP07963p)	CG8036 Dmel_CG8036	5342.37	6434.27	6573.15	6640.13	7055.29	5803.52	7223.4	6782.13	6356.26	9939.6	6349.49	6957.21	7053.81	6273.74	6010.94
Q7KN62	TERA_DROME	Transitional endoplasmic reticulum ATPase TER94 (EC 3.6.4.6) (Valosin-containing protein homolog)	TER94 VCP CG2331	9648.58	11301.8	11665.6	11649.4	13220	10654.2	10393.3	10204.1	9602.9	8324.19	9512.26	11484.8	12386.2	11019.6	9344.09
Q9VB96	Q9VB96_DROME	Uncharacterized protein, isoform A (EC 1.2.1.3)	CG31075 Dmel_CG31075	613.393	748.631	731.581	681.14	719.987	660.284	773.817	565.711	658.126	621.734	562.653	622.85	723.653	630.224	613.467
Q7K3B7	Q7K3B7_DROME	LD40177p (Uncharacterized protein) (EC 4.1.1.8)	CG11208 Dmel_CG11208	243.377	185.098	322.877	236.545	175.044	244.606	287.61	305.516	244.169	391.043	351.589	253.789	158.457	267.392	254.408
G3KKP7	G3KKP7_DROME	CG12262-PA	CG12262	3529.64	4230.35	4382.78	4244.96	4391.99	3776.27	4075.21	3891.41	3620.42	4148.34	3793.88	4484.16	4772.21	4253.63	3517.34
Q9U9Q4	EIF3H_DROME	Eukaryotic translation initiation factor 3 subunit H (eIF3h) (Eukaryotic translation initiation factor 3 subunit 3)	eIF-3p40 eif3-S3 Dmel_CG9124	1477.35	1775.8	1807	2011.53	2181.32	1785.37	1591.88	1706.89	1713.87	2839.68	1983.52	2260.4	1638.94	1724.79	1527.25
Q9V3G1	RL8_DROME	60S ribosomal protein L8	RpL8 CG1263	6016.41	5613.95	5787.23	6211.26	5260.49	5678.32	5149.79	6239.75	6239.08	5947.78	5876.91	5651.31	5790.31	5632.82	5166.9
P54622	SSBP_DROME	Single-stranded DNA-binding protein, mitochondrial (Dm mtSSB) (Mt-SSB) (MtSSB) (Protein low power)	mtSSB lopo CG4337	594.802	671.183	577.283	578.231	610.364	632.489	853.322	875.487	709.612	650.093	621.686	645.349	800.631	751.129	726.994
M9PC96	M9PC96_DROME	Rho GTPase activating protein at 68F, isoform D	RhoGAP68F CG6811 Dmel_CG6811	89.3213	78.938	755.356	60.8857	815.659	64.6628	47.6662	45.005	63.7344	21.6529	63.1887	1038.12	1262.98	28.2473	48.7329
Q7JXZ2	Q7JXZ2_DROME	Eip55E, isoform A (Eip55E, isoform B) (EC 4.4.1.1) (LD22255p)	Eip55E CG5345 Dmel_CG5345	2002.39	2248.58	2248.22	2643.87	2572.14	2312.22	2614.45	2322.36	2277.64	3960.21	2590.74	2906.4	2858.21	2489.04	2185.18
X2J9F3	X2J9F3_DROME	Nucleoporin 160kD, isoform B	Nup160 CG4738 Dmel_CG4738	17.1171	5.90569	21.5374	20.0072	83.5502	36.4368	8.34465	51.1979	3.13003	34.6291	23.4327	62.028	17.611	129.932	6.43793
M9PGB6	M9PGB6_DROME	CG7519, isoform B	CG7519 Dmel_CG7519	214.079	208.66	196.992	257.563	170.116	251.298	297.794	319.297	286.829	183.97	244.222	280.144	256.977	226.411	264.824
O46231	O46231_DROME	FI18705p1 (Sanpodo protein) (Tropomodulin, isoform A)	tmod SPDO spdo tmod-RA CG1539 Dmel_CG1539	176.085	609.383	597.144	561.423	98.3302	212.296	108.169	136.439	99.577	123.398	118.339	154.508	69.364	176.763	140.735
Q9VV60	Q9VV60_DROME	Tyrosine--tRNA ligase (EC 6.1.1.1) (Tyrosyl-tRNA synthetase)	TyrRS Aats-tyr CG4561 Dmel_CG4561	1050.53	1188.56	1095.67	1092.99	1243.45	1102.13	1294.8	1227.35	1099.32	1518.25	1294.54	1375.35	1424.5	1221.93	1098.46
Q9VEY5	Q9VEY5_DROME	MICOS complex subunit	CG5903 Dmel_CG5903	95.0985	56.5078	105.264	65.616	68.8544	77.1824	34.3038	44.3945	51.4458	121.211	134.415	29.5237	43.1561	50.7521	46.1923
Q9V9K7	SRRT_DROME	Serrate RNA effector molecule homolog (Arsenite-resistance protein 2 homolog)	Ars2 CG7843	284.183	318.525	266.423	447.343	383.985	414.596	428.552	460.411	419.162	388.912	472.376	442.315	382.882	397.435	393.711
C9QP42	C9QP42_DROME	Eukaryotic initiation factor 4a, isoform E (Eukaryotic initiation factor 4a, isoform F) (EC 2.7.7.-) (EC 3.6.1.3) (LD22268p)	eIF-4a eIF-4a-RB CG9075 Dmel_CG9075	579.516	552.849	609.904	601.304	651.784	717.832	745.936	775.25	747.928	723.895	791.61	721.01	719.114	612.836	675.039
Q9VVU2	Q9VVU2_DROME	RE17611p (Ribosomal protein L26, isoform A) (Ribosomal protein L26, isoform B) (Ribosomal protein L26, isoform C)	RpL26 CG6846 Dmel_CG6846	1027.5	1062.66	1219.83	1442.41	1197.86	1203.49	1012.52	1307.69	1146.24	1065.3	1273.66	1120.59	1316.18	1240.01	1080.97
Q8MT27	Q8MT27_DROME	RE70645p (RE74565p)	lds CG2684	51.8246	44.2227	45.5956	34.5286	12.917	29.753	69.0265	19.5365	28.2167	20.3694	65.0743	11.71	26.1203	11.0795	18.1776
Q9XTL2	Q9XTL2_DROME	Jak pathway signal transduction adaptor molecule (LD02639p) (Signal transducing adaptor molecule) (Signal transducting adaptor protein)	Stam STAM CG6521 Dmel_CG6521	166.528	181.724	160.551	181.056	141.888	149.756	208.301	195.798	139.84	435.488	193.547	208.054	228.623	206.925	171.495
Q9VZV2	Q9VZV2_DROME	Cht7 (EC 3.2.1.14) (LD45559p)	Cht7 CG1869 Dmel_CG1869	183.627	198.772	200.281	176.265	209.826	193.945	258.04	191.638	190.011	233.238	196.432	185.164	207.382	195.208	199.671
P27091	60A_DROME	Protein 60A (Protein glass bottom boat)	gbb 60A gbb-60A TGFb-60A CG5562	252.039	306.19	256.435	284.444	295.056	295.57	226.783	249.253	267.176	231.787	283.688	205.007	225.252	173.689	237.513
R9Q794	R9Q794_DROME	Ribosomal protein L5, isoform G (Ribosomal protein L5, isoform H)	RpL5 CG17489 Dmel_CG17489	3100.14	3689.11	3647.47	3938.06	3707.88	3061.66	2772.46	2929.09	2997.12	4290.86	3919.14	4076.51	3618.71	3227.21	2651.08
A1ZBE9	A1ZBE9_DROME	Methionyl-tRNA synthetase (EC 6.1.1.10)	MetRS CG15100 Dmel_CG15100	648.5	744.54	764.724	708.123	723.999	695.575	679.541	677.526	709.617	917.267	765.385	798.264	658.853	666.333	619.158
Q9V3W2	Q9V3W2_DROME	GM23292p (NADH dehydrogenase (Ubiquinone) B17 subunit, isoform A) (NADH dehydrogenase (Ubiquinone) B17 subunit, isoform C) (EC 1.6.99.3)	ND-B17 l(2)35Di CG13240 Dmel_CG13240	145.193	120.457	184.494	130.742	135.725	141.309	65.3715	52.6314	88.6301	142.312	197.073	102.65	220.318	93.2456	66.0944
Q9VNF3	Q9VNF3_DROME	RE01652p (Uncharacterized protein) (EC 1.1.-.-)	CG12171 Dmel_CG12171	199.457	269.538	247.217	229.268	212.437	205.934	284.851	221.255	255.827	337.762	312.061	301.707	275.887	285.131	221.157
P42787	CBPD_DROME	Carboxypeptidase D (EC 3.4.17.22) (Metallocarboxypeptidase D) (Protein silver)	svr CPD CpepE CG4122	2151.75	2083.16	2170.86	1723.02	2013.25	2210.51	1368.9	2299.47	2614.58	90.8753	1258.31	1023.2	1652.5	1377.35	1842.66
Q9Y112	Q9Y112_DROME	BcDNA.GH10614 (Uncharacterized protein) (EC 1.1.1.21)	BcDNA.GH10614 CG10863 Dmel_CG10863	806.165	1026.36	970.396	1065.52	1036.59	964.921	1138.27	1147.39	957.59	1973.42	1718.96	1640.7	1120.65	1185.66	992.601
M9PCC1	M9PCC1_DROME	Receptor of activated protein kinase C 1, isoform C (Receptor of activated protein kinase C 1, isoform D)	Rack1 CG7111 Dmel_CG7111	6592.66	6718.22	7549.43	8330.2	7851.47	7425.65	7546.81	8140.32	7464.63	9782.27	7722.74	8302.87	7486.29	7669.86	7001.64
Q7YU20	Q7YU20_DROME	AP-3 complex subunit beta	rb CG11427	160.286	174.965	108.693	178.248	168.697	206.063	137.941	159.424	150.46	185.606	161.318	109.077	117.36	131.899	157.294
Q9VCE3	Q9VCE3_DROME	Rox8, isoform B (Rox8, isoform C)	Rox8 CG5422 Dmel_CG5422	264.384	278.395	264.39	325.99	406.238	411.983	310.453	333.571	367.507	263.471	229.291	311.461	243.902	351.477	326.699
Q7JR58	Q7JR58_DROME	CG6543, isoform A (EC 4.2.1.17) (CG6543, isoform B) (LD24265p)	CG6543 Dmel_CG6543	3840.57	4108.38	4614.02	4489.96	4771.68	3923.88	4841.76	4234.33	4162.59	6204.14	4758.12	5311.23	5990.25	5057.97	3983.92
F0JAN1	F0JAN1_DROME	Ade5, isoform B (EC 4.1.1.21) (EC 6.3.2.6) (RH01319p)	ade5 ade5-RA CG3989 Dmel_CG3989	752.604	761.365	782.104	898.287	783.713	783.016	865.952	854.35	827.096	971.145	859.557	1126.13	1000.35	913.136	759.443
M9PGA7	M9PGA7_DROME	Alpha actinin, isoform G (Alpha actinin, isoform H) (Alpha actinin, isoform J)	Actn CG4376 Dmel_CG4376	448.02	479.578	501.577	880.867	595.343	670.317	846.038	723.326	675.379	2129.55	1716.84	1030.13	760.463	797.388	688.526
H0RNI1	H0RNI1_DROME	FI18111p1	CG3267-RA	64.9672	56.3776	54.7602	77.1622	55.545	81.1876	94.8775	46.6443	65.8895	88.7977	101.493	102.093	85.6613	25.1278	69.3274
O46067	O46067_DROME	CG2918, isoform A (CG2918, isoform B) (EG:25E8.1 protein) (GH11566p)	EG:25E8.1 CG2918 Dmel_CG2918	1297.52	1496.89	1507.83	1765.69	1617.24	1492.84	1787.49	1696.87	1608.52	1968.54	1657.49	1699.98	1922.8	1745.74	1521.72
O96299	O96299_DROME	LD47736p (Sorbitol dehydrogenase) (Sorbitol dehydrogenase-2) (EC 1.1.1.14)	Sodh-2 Sdh CG4649 Dmel_CG4649	198.373	208.022	266.32	286.431	250.239	242.24	382.26	289.292	248.485	972.383	474.416	360.148	404.02	405.4	286.7
Q9W4H6	Q9W4H6_DROME	Pyruvate dehydrogenase E1 component subunit alpha (EC 1.2.4.1)	l(1)G0334 l(1)G0334-RA CG7010 Dmel_CG7010	875.522	979.093	1002.42	1001.34	894.902	925.198	1303.42	1111.08	1030.12	2139.6	1318.95	1443.55	1234.67	1132.57	1038.53
B3DMP7	B3DMP7_DROME	Transaldolase (EC 2.2.1.2)	CG2827-RA	1400.1	1802.1	1716.93	1884.36	1750.05	1672.41	2009.58	1814.18	1648.21	2755.23	2108.05	2324.56	1986.03	1969.87	1682.85
I0DHK3	I0DHK3_DROME	Proteasome subunit alpha type (EC 3.4.25.1)	Prosalpha6 Pros35-RA CG4904 Dmel_CG4904	3224.95	2444.45	3271.35	3392.56	3753.63	3244.96	3725.74	3745.14	3316.26	3154.03	2950.88	3166.9	3537.09	3284.74	3272.97
Q9VQ78	Q9VQ78_DROME	LD16031p (Tubulin folding cofactor D)	TBCD CG7261 Dmel_CG7261	66.7137	58.192	53.9666	64.601	58.5909	63.4937	60.1456	64.9385	58.409	67.4984	38.1081	39.7147	45.2231	35.1875	57.261
Q86M59	Q86M59_DROME	Ubiquitin conjugating enzyme E2 (Fragment)	EG:25E8.2 CG2924	35.7494	37.4609	38.9141	12.5544	42.592	38.1994	16.1615	15.8992	23.3747	5.579	98.6669	33.0677	19.7659	67.4099	18.3591
Q9VIE7	Q9VIE7_DROME	Burgundy, isoform B (EC 3.6.1.-) (EC 6.3.5.2) (Burgundy, isoform C) (LD42771p)	bur CG9242 Dmel_CG9242	933.505	1089.57	1054.88	1178.53	1137.84	985.56	933.876	915.442	985.591	1176.04	1048.81	1124.57	988.277	953.739	860.981
Q9VIN9	Q9VIN9_DROME	LP10852p (Mitochondrial ribosomal protein S18B, isoform A) (Mitochondrial ribosomal protein S18B, isoform B)	mRpS18B mRpS18b CG10757 Dmel_CG10757	461.119	594.063	327.496	563.845	500.535	584.633	494.214	530.921	426.541	651.614	614.231	553.876	710.964	547.66	492.779
T2GFI6	T2GFI6_DROME	FI22042p1	Aats-val-RA	1233.43	1379.14	1354.97	1431.51	1513.63	1326.33	1387.54	1453.65	1418.72	1729.87	1344.51	1427.16	1392.53	1387.38	1267.66
M9PI17	M9PI17_DROME	CG6084, isoform D (EC 1.1.1.21)	CG6084 Dmel_CG6084	6605.79	7890.89	7611.41	7877.87	8326.28	7246.65	8226.38	7642.24	6916.28	12319.1	8698.11	8607.51	8848.29	8078.37	7049.95
Q9VWE8	Q9VWE8_DROME	Actin-related protein 10, isoform A (Actin-related protein 10, isoform B) (LD33759p)	Arp10 Arp11 CG12235 Dmel_CG12235	67.5808	53.2033	62.9132	38.0164	60.5588	54.1088	61.3433	50.8916	57.6972	50.9835	47.6864	2799.38	56.4828	58.9259	51.0701
Q7KSM5	Q7KSM5_DROME	Activator of SUMO 1 (CG12276 protein) (CG12276-PA) (LD33652p)	Aos1 CG12276 Dmel_CG12276	1671.3	1872.75	1638.15	1849.29	2353.14	1944.49	2004.35	1954.06	1885.36	1205.53	1570.46	1913.96	1875.78	1905	1794.55
P41094	RS18_DROME	40S ribosomal protein S18	RpS18 CG8900	8314.5	8568.38	8658.36	9218.43	8666.49	8507.73	7939.83	8650.8	8814.63	10296.8	8375.85	8436.36	9380.84	9237.08	7652.11
M9PDC7	M9PDC7_DROME	Dynamin associated protein 160, isoform H	Dap160 CG1099 Dmel_CG1099	336.385	380.773	405.509	497.109	463.7	455.63	357.537	467.659	471.852	602.09	559.588	607.945	507.899	438.166	397.911
A4V303	A4V303_DROME	T-complex protein 1 subunit gamma	Cctgamma CG8977 Dmel_CG8977	6420.26	7227.86	6467.38	5398.72	6402.35	5258.35	4648.99	5092.46	5343.66	3336.88	3763.87	3911.09	4822.31	4556.58	4587.59
Q9VJC7	EFTS_DROME	Elongation factor Ts, mitochondrial (EF-Ts) (EF-TsMt)	CG6412	37.9027	40.4929	32.2733	49.9656	45.4138	35.291	37.6132	38.2988	47.2102	38.003	39.7255	46.9828	11.3805	30.8871	33.957
A1ZB77	A1ZB77_DROME	CG5174, isoform J	CG5174 Dmel_CG5174	1019.58	1158.02	1091.73	1000.83	1304.24	1025.87	661.843	712.96	822.291	534.947	667.48	735.993	926.072	823.648	757.574
Q7PLT4	Q7PLT4_DROME	Tim17b, isoform A (Tim17b, isoform B)	Tim17b CG40451 Dmel_CG40451	25.2168	73.4617	75.5803	443.347	560.367	75.7802	76.1298	11.2009	16.3166	101.573	119.136	569.885	778.576	19.1717	14.6981
Q9V9X4	MTNA_DROME	Methylthioribose-1-phosphate isomerase (M1Pi) (MTR-1-P isomerase) (EC 5.3.1.23) (S-methyl-5-thioribose-1-phosphate isomerase) (Translation initiation factor eIF-2B subunit alpha/beta/delta-like protein)	CG11334	877.407	1000.22	905.023	936.507	1090.31	961.204	1047.15	1002.3	901.404	1006.13	833.012	1118.57	971.627	965.436	919.05
Q7JVX3	Q7JVX3_DROME	CG4408, isoform B (EC 3.4.17.-) (LD41739p)	CG4408 Dmel_CG4408	565.839	537.331	606.926	521.248	600.461	596.838	692.943	611.472	573.041	440.03	469.997	545.759	609.68	532.719	584.218
E1JJN1	E1JJN1_DROME	Bendless, isoform B (Bendless, isoform C) (Bendless, isoform D) (Bendless, isoform E) (CG18319)	ben CG18319 Dmel_CG18319	1433.93	1757.38	1512.78	1815.04	1623.77	1413.67	1108.88	1194.53	1258.84	1301.98	1274.68	1497.06	1410.06	1420.8	1153.24
U3Q053	U3Q053_DROME	FI24217p1	psidin-RA	262.487	243.21	230.371	326.973	218.816	294.895	298.086	339.981	336.624	408.61	335.497	329.572	298.558	318.41	286.775
M9PI17	M9PI17_DROME	CG6084, isoform D (EC 1.1.1.21)	CG6084 Dmel_CG6084	272.285	319.913	363.491	305.555	332.07	289.889	263.83	260.068	222.089	251.92	206.611	257.82	269.598	230.607	249.436
Q8SYG2	CSN3_DROME	COP9 signalosome complex subunit 3 (Dch3) (Signalosome subunit 3)	CSN3 CG18332	855.515	910.305	928.555	877.278	1052.95	881.951	672.586	682.908	838.156	1062.47	881.618	937.249	768.368	917.648	699.67
Q9V431	API5_DROME	Apoptosis inhibitor 5 homolog (API-5) (Antiapoptosis clone 11 protein homolog) (AAC-11)	Aac11 LD09852 CG6582	175.794	191.397	143.54	340.065	390.882	352.041	276.122	315.036	369.493	347.606	419.542	434.029	336.054	343.265	292.97
Q8INM3	SLE_DROME	Protein slender lobes	sle CG12819	101.999	117.921	113.093	165.061	71.3991	83.0347	239.605	69.1623	330.089	28.4519	90.6932	94.1564	152.722	404.607	22.8942
Q7K3W2	Q7K3W2_DROME	CG8728 (EC 3.4.24.-) (GH09295p) (LD05680p)	CG8728-RA CG8728 Dmel_CG8728	375.078	380.148	348.77	431.52	306.188	346.344	478.672	414.454	321.377	359.329	398.4	428.98	424.242	335.66	388.152
Q9W2K2	Q9W2K2_DROME	IP04848p (LSm1)	LSm1 CG4279 Dmel_CG4279	214.848	219.465	191.483	209.302	248.168	232.486	270.315	254.554	207.917	117.577	215.312	239.59	300.106	256.906	233.206
O18373	SPS1_DROME	Selenide, water dikinase (EC 2.7.9.3) (Protein patufet) (Selenium donor protein) (Selenophosphate synthase) (dSelD)	SelD PTF1 ptuf CG8553	1238.22	1519.32	1328.4	2140.61	2150.03	1961	2596.6	2444.66	2125.35	2592.71	2400.08	2762.83	2748.31	2468.92	2185.88
Q24179	SLY1_DROME	Protein sly1 homolog	Slh CG3539	106.824	96.1416	106.48	140.229	75.2643	119.251	102.824	92.4798	103.109	217.781	113.14	107.09	71.7885	105.513	97.9471
M9PIM0	M9PIM0_DROME	Ribosomal protein L10, isoform E	RpL10 CG17521 Dmel_CG17521	4335.55	4435.05	4637.71	4256.24	4375.52	4413.51	3770.69	4501.79	4480.91	5057.35	4284.36	4148.8	3809.6	4393.21	3922.04
Q24560	TBB1_DROME	Tubulin beta-1 chain (Beta-1-tubulin)	betaTub56D CG9277	21395.9	20159.3	22431.1	25379.5	28908.6	27502.6	26203.2	29776	29076.6	20111.4	19696.9	24152.8	28331	28878.6	25687.8
Q9VN50	EI3F1_DROME	Eukaryotic translation initiation factor 3 subunit F-1 (eIF3f-1) (Eukaryotic translation initiation factor 3 subunit 5-1)	eIF3-S5-1 CG9769	1012.93	1000.09	1194.32	1285.84	1087.47	1183.53	1100	1158.07	1211.57	1234.74	1090.6	1180.76	967.592	1098.54	1055.49
Q9V9U3	Q9V9U3_DROME	CG1910, isoform A (LD45254p)	CG1910 Dmel_CG1910	71.3842	58.0813	53.6487	87.9108	128.935	88.102	79.1568	79.6878	108.294	63.9228	104.872	34.9372	68.8266	50.9739	76.0482
Q9VM33	EFGM_DROME	Elongation factor G, mitochondrial (EF-Gmt) (Elongation factor G 1, mitochondrial) (mEF-G 1) (Elongation factor G1) (dEF-G1) (Protein iconoclast)	ico CG4567	77.9584	90.9793	70.1386	108.775	115.033	99.1413	143.184	120.72	116.804	219.243	146.905	171.506	138.507	115.021	114.437
Q9VH81	Q9VH81_DROME	GH12714p (Protein phosphatase 5) (EC 3.1.3.16) (Protein phosphatase D3, isoform A) (Protein phosphatase D3, isoform B) (Protein phosphatase D3, isoform C)	PpD3 PPP5 CG8402 Dmel_CG8402	514.334	544.728	506.644	572.469	591.669	552.805	552.316	533.692	578.736	633.48	488.073	627.847	609.395	587.845	502.306
Q9VXB5	RM22_DROME	39S ribosomal protein L22, mitochondrial (L22mt) (MRP-L22)	mRpL22 CG4742	39.4934	30.5313	30.4847	58.8669	23.8244	47.9503	69.8705	84.2632	79.1559	64.2201	83.0802	52.9092	78.9327	64.9733	64.1386
Q9V9M7	Q9V9M7_DROME	RE62581p (RH06526p) (Ribosomal protein L21, isoform A) (Ribosomal protein L21, isoform B) (Ribosomal protein L21, isoform C)	RpL21 CG12775 Dmel_CG12775	2602.03	2618.01	2760.35	2973.34	2877.21	2840.55	1928.24	2386.93	2835.28	2739	2534.16	2122.01	2820.91	2505.48	2259.94
Q9VDT5	Q9VDT5_DROME	Carboxypeptidase (EC 3.4.16.-)	CG4572-RC CG4572 Dmel_CG4572	45.9307	49.4498	42.3681	62.3548	63.078	51.1622	59.8245	65.7567	52.9107	18.0867	62.9539	47.4421	10.1671	45.7947	55.1969
Q9VHS8	IF4A3_DROME	Eukaryotic initiation factor 4A-III (eIF-4A-III) (eIF4A-III) (EC 3.6.4.13)	eIF4AIII CG7483	260.532	208.277	267.075	438.469	482.335	453.565	392.178	461.262	411.855	416.359	391.073	422.345	344.566	359.094	404.822
Q9VGK3	Q9VGK3_DROME	Peptidyl-prolyl cis-trans isomerase	CG14715 Dmel_CG14715	905.868	910.345	856.541	843.46	827.589	857.569	1318.21	1178.29	1021.24	840.007	706.516	800.328	1363.23	1033.1	1062.64
M9PJN8	M9PJN8_DROME	Glyceraldehyde-3-phosphate dehydrogenase (EC 1.2.1.12)	Gapdh2 CG8893 Dmel_CG8893	23844.7	26990.6	28076.9	26618	27652.2	26146.5	23859	25605.9	24772	27055.7	22692.6	22690.1	26394.5	25355.4	23292.1
Q9W0L7	Q9W0L7_DROME	LD28815p (Ubiquitin specific protease 10, isoform A) (Ubiquitin specific protease 10, isoform C)	Usp10 CG13903 CG32479 Dmel_CG32479	196.374	188.32	180.476	154.792	175.307	220.584	91.0234	138.154	159.859	104.595	181.915	126.76	71.968	90.9823	135.711
Q9VRS6	Q9VRS6_DROME	Jonah 65Aiv (EC 3.4.21.-) (LP10918p)	Jon65Aiv CG6467 Dmel_CG6467	6.51766	22.2466	15.6977	20.9985	10.1106	6.08484	33.9065	21.9945	18.8023	112.489	95.0027	95.1481	18.3661	17.1438	10.2201
Q95NR4	Q95NR4_DROME	Bicoid mRNA stability factor (SD10676p)	bsf CG10302	626.955	643.47	645.68	737.023	676.778	573.997	757.675	705.186	724.335	1096.39	847.728	943.566	661.68	724.014	638.518
Q9W392	Q9W392_DROME	CG7033 (SD02216p)	CG7033 Dmel_CG7033	3974.51	4443.94	4042.22	3754.92	4025.4	3512.6	3324.18	3490.93	3647.87	2433.87	2753.28	3147.25	3511.37	3109.09	3179.04
P29845	HSP7E_DROME	Heat shock 70 kDa protein cognate 5	Hsc70-5 Hsc5 CG8542	2268.55	2691.74	2675.99	3303.38	2751.42	2411.65	4338.61	3396.52	3172.98	6838.5	4714.22	4810.89	4227.58	3757.41	3228.02
Q24208	IF2G_DROME	Eukaryotic translation initiation factor 2 subunit 3 (Eukaryotic translation initiation factor 2 subunit gamma) (eIF-2-gamma)	eIF-2gamma EIF2-GAMMA eIF2g CG6476	1608.83	1559.79	1798.03	2086.94	2087.79	1767.3	1698.95	1909.57	1849.25	2575.08	2103.43	2338.45	1807.97	1865.44	1660.65
H0RNM3	H0RNM3_DROME	FI18026p1	asp-RA	1346.28	1403.18	1439.91	1350.17	1435.07	1247.58	1299.34	1406.39	1334.58	1364.39	339.948	1570.06	1261.47	1302.98	1222.21
M9PG76	M9PG76_DROME	60S acidic ribosomal protein P0	RpLP0 CG7490 Dmel_CG7490	12981.1	12772.7	12746.1	13661.8	12721	12503.5	11326.5	11531.1	12293.4	17956.2	12771.6	11643.2	11561.7	12471.2	10922.1
Q24560	TBB1_DROME	Tubulin beta-1 chain (Beta-1-tubulin)	betaTub56D CG9277	5741.14	6203.49	6192.65	6666.67	7636.12	7250.22	6727.11	6983.96	7782.96	6972.27	5810.72	6370.55	6891.37	6738.28	6462.7
Q9VNA3	Q9VNA3_DROME	GH21273p (Uncharacterized protein)	CG11999 Dmel_CG11999	201.182	194.724	184.353	232.001	177.856	197.894	194.819	188.207	195.071	223.948	236.025	76.1492	128.767	183.841	178.943
Q9W227	Q9W227_DROME	Peptidyl-prolyl cis-trans isomerase (PPIase) (EC 5.2.1.8)	CG2852 Dmel_CG2852	10069.4	10823	10501.7	8602.39	9160.52	8269.37	10787.8	10857.8	9821.73	12207.1	8291.26	9054.82	10240.5	9894.91	9405.94
Q7K5K3	Q7K5K3_DROME	GH08474p (Uncharacterized protein, isoform A) (Uncharacterized protein, isoform D) (EC 1.2.4.1)	CG11876 Dmel_CG11876	728.23	771.49	748.565	914.816	796.959	776.208	1107	958.656	948.147	614.551	1262.79	1321.87	1068.02	1095.98	898.083
Q9VU36	Q9VU36_DROME	LP04985p (Mitochondrial ribosomal protein L20)	mRpL20 mRpL20-RA CG11258 Dmel_CG11258	92.9494	94.8474	39.352	89.6666	63.0973	87.0998	134.211	143.825	121.873	160.74	119.335	63.59	153.02	120.484	116.345
Q9VGS2	TCTP_DROME	Translationally-controlled tumor protein homolog (TCTP)	Tctp CG4800	3682.31	4220.87	4700.71	6431.6	6904.8	5224.39	6721.11	6836.36	6146.36	10932.9	8163.51	9773.04	8371.18	7594.38	5901.22
Q8IML6	Q8IML6_DROME	IP14839p (Uncharacterized protein, isoform B) (Uncharacterized protein, isoform C) (EC 1.2.4.1)	CG11876 Dmel_CG11876	18.1023	18.8036	10.3585	45.0903	16.6744	48.3729	47.9695	14.3576	43.9625	26.3641	33.2422	71.5251	45.1042	38.474	29.9964
Q9W3C3	Q9W3C3_DROME	CG2004, isoform A (CG2004, isoform C) (CG2004, isoform D) (CG2004, isoform F) (CG2004, isoform G) (LD10016p)	CG2004 Dmel_CG2004	514.803	516.445	515.663	718.051	687.555	619.919	766.081	724.406	633.651	1027.83	864.678	1019.44	957.686	834.031	658.911
O77410	EIF3E_DROME	Eukaryotic translation initiation factor 3 subunit E (eIF3e) (Eukaryotic translation initiation factor 3 subunit 6)	eIF3-S6 Int6 CG9677	1255.34	1386.78	1385.66	1329.24	1464.36	1286.96	992.434	1172.85	1277.64	1251.22	1282.92	1329.91	1152.96	1109.46	1083.26
Q9XZ61	Q9XZ61_DROME	Ubiquitin carboxyl-terminal hydrolase (EC 3.4.19.12)	Uch-L5 Uch-L3 CG31639 CG3431 Dmel_CG3431	1178.62	1153.4	1233.44	1160.65	1217.86	1215.68	1116.21	1134.56	1116.09	1186.96	1127.65	1299.75	1083.93	1132.31	1072.31
Q9VC06	Q9VC06_DROME	LD37516p (SD01727p) (Uncharacterized protein) (EC 3.4.24.-)	CG11771 Dmel_CG11771	241.493	248.338	276.278	285.833	235.843	201.526	236.334	227.119	256.173	264.726	323.054	180.061	223.454	199.394	206.817
X2J9P9	X2J9P9_DROME	Cup, isoform C	cup CG11181 Dmel_CG11181	201.773	219.364	203.118	89.2363	9.14777	3.34778	6.47457	16.5077	26.1165	3.34074	4.97761	18.6518	8.18187	11.8234	1.71323
Q7K2V9	Q7K2V9_DROME	GH04687p (Uncharacterized protein, isoform A) (Uncharacterized protein, isoform B) (EC 2.7.1.36)	CG16804 CG33671 Dmel_CG33671	59.6923	62.9407	70.8458	72.6746	81.8767	212.458	92.6029	98.9836	82.4167	118.172	68.894	85.701	125.599	137.685	115.49
Q9W2M4	Q9W2M4_DROME	Uncharacterized protein	CG10527 Dmel_CG10527	974.372	885.968	1158.16	1026.29	1171.91	1045.31	952.493	825.715	874.558	1553.33	1412.57	1044.88	799.903	806.757	884.691
P22817	IDE_DROME	Insulin-degrading enzyme (EC 3.4.24.56) (Insulin protease) (Insulinase) (Insulysin)	Ide CG5517	196.189	203.837	160.941	202.887	172.74	203.244	250.652	230.902	206.765	158.641	169.572	229.168	147.396	222.496	214.059
Q7KMP8	Q7KMP8_DROME	26S proteasome regulatory complex subunit p39A (LD17530p) (Regulatory particle non-ATPase 9, isoform A) (Regulatory particle non-ATPase 9, isoform B)	Rpn9 CG10230 Dmel_CG10230	2069.51	2147.17	2090.38	2266.44	2160.01	2198.55	2113.57	2172.27	2203.76	2274.17	1850.93	2237.32	2143.9	2115.11	2003.68
D3DMX2	D3DMX2_DROME	AT30355p	lin19-RC	227.492	168.505	157.498	147.372	155.024	143.838	123.866	136.687	153.187	125.58	132.367	131.581	102.585	112.122	125.782
M9PIG8	M9PIG8_DROME	Regulatory particle non-ATPase 10, isoform B	Rpn10 CG7619 Dmel_CG7619	2372.28	2551.3	2635.73	2576.1	2870.67	2378.28	2185.86	2445.95	2309.18	2298.96	2042.1	2381.75	2493.38	2214.44	2174.96
Q9VIX2	Q9VIX2_DROME	LD06038p (Paxillin, isoform A) (Paxillin, isoform J) (Paxillin, isoform K)	Pax Pax-RA CG31794 Dmel_CG31794	56.1244	20.4349	27.8111	106.737	25.4561	53.4446	200.48	109.705	84.1455	301.327	361.078	283.613	78.5194	51.2452	83.8518
Q9U1H6	Q9U1H6_DROME	Importin subunit alpha	Kap-alpha1 Imp-a1 Kap-alpha-1 CG8548	39.2676	41.523	38.6317	62.595	25.3079	58.9011	67.8326	63.0693	55.4058	174.043	95.233	84.0477	46.0806	51.4152	59.0616
Q9VHL2	Q9VHL2_DROME	LD47396p (Tcp-1eta) (EC 3.6.1.3)	Tcp-1eta CG8351 Dmel_CG8351	4449.84	4921.23	4856.4	4596.52	4992.71	4206.59	4019.93	3808.43	3850.85	3670.48	3797.53	4177.64	4088.31	3472.91	3733.25
E1JGN7	E1JGN7_DROME	Heterogeneous nuclear ribonucleoprotein K, isoform E	HnRNP-K CG13425 Dmel_CG13425	660.201	825.825	812.475	941.145	1112.42	907.729	858.053	770.453	861.649	631.005	837.849	824.741	835.712	925.323	790.776
Q8IPP8	Q8IPP8_DROME	Uncharacterized protein (EC 1.-.-.-)	CG31548 Dmel_CG31548	317.225	354.781	342.365	329.247	322.832	313.019	522.269	397.873	374.508	337.27	464.002	450.988	404.439	310.867	394.524
Q95RV5	Q95RV5_DROME	Ribulose-phosphate 3-epimerase (EC 5.1.3.1)	CG1364 CG30499 Dmel_CG30499	171.847	222.269	171.304	217.914	287.317	199.864	265.076	208.85	246.829	165.09	251.432	222.777	223.724	301.081	213.31
Q8T8V5	Q8T8V5_DROME	AT22034p	La CG10922	1161.17	1076.27	1016.76	1187.35	1282.08	1290	1178.68	1325.18	1341.91	1405.35	1238.74	1279.48	1346.73	1213.45	1180.32
Q9VNI8	Q9VNI8_DROME	Hpr1 (Hpr1 protein) (LD43883p)	Hpr1 hpr1 CG2031 Dmel_CG2031	77.2578	77.2371	70.707	94.1222	75.7542	92.8462	74.9936	92.0202	96.9186	44.8334	99.5204	84.6131	45.0268	56.5539	81.7403
Q9VNE9	RL13A_DROME	60S ribosomal protein L13a	RpL13A CG1475	1231.8	1250.91	1317.26	1500.41	1217.33	1317.2	1073.29	1414.25	1383.87	1560.77	1477.4	1285.82	1357.77	1331.85	1201.65
Q9VA83	Q9VA83_DROME	Ferritin (EC 1.16.3.1)	Fer2LCH CG1469 Dmel_CG1469	679.809	756.148	742.435	657.981	523.326	508.949	730.071	765.887	601.713	1148.53	799.393	610.911	847.777	687.761	640.729
Q9VJ19	Q9VJ19_DROME	RE25263p (Ribosomal protein L30, isoform B) (Ribosomal protein L30, isoform C) (Ribosomal protein L30, isoform E)	RpL30 CG10652 Dmel_CG10652	6017.24	4617.31	5290.98	6680.6	5095.58	5628.6	6288.05	7109.59	5928.66	5582.88	5493.1	5760.81	6979.25	6680.73	5986.42
Q95RX5	Q95RX5_DROME	LD03515p (LD22379p) (LD34776p) (LP17815p) (Uncharacterized protein, isoform D) (Uncharacterized protein, isoform E) (Uncharacterized protein, isoform F) (Uncharacterized protein, isoform G) (Uncharacterized protein, isoform H) (Uncharacterized protein, is	CG11984 Dmel_CG11984	262.463	377.19	330.132	105.494	306.406	128.983	432.126	211.398	128.82	73.459	107.771	138.33	131.187	190.665	183.443
Q9VAH9	Q9VAH9_DROME	Integrator 11 (LD08814p)	IntS11 CG1972 Dmel_CG1972	109.14	104.495	101.428	97.512	85.6418	103.149	75.1529	84.9992	89.162	178.279	95.9276	92.604	79.517	86.8632	83.6684
Q9W0T7	Q9W0T7_DROME	LD37985p (Uncharacterized protein, isoform A) (EC 3.1.13.1)	CG16940 Dmel_CG16940	108.963	79.0273	105.557	70.7452	89.4226	123.717	117.832	122.315	88.1959	103.198	73.3618	135.76	135.53	119.962	113.093
Q9VMA7	TGO1_DROME	Transport and Golgi organization protein 1	Tango1 CG11098	74.7729	19.9721	27.3098	20.5226	27.345	21.5368	8.47269	28.1265	33.2929	21.4744	22.4527	9.91874	5.73808	3.50564	16.5474
Q9VJZ6	Q9VJZ6_DROME	CG6523 (LD40224p)	CG6523 Dmel_CG6523	607.385	761.641	724.122	837.225	893.37	799.795	935.751	827.667	919.11	892.849	947.056	1138.49	1020.88	918.542	803.341
M9NDR2	M9NDR2_DROME	Bicaudal D, isoform B	BicD CG6605 Dmel_CG6605	172.59	180.802	170.581	168.06	164.511	168.624	192.183	148.804	129.638	141.24	101.503	83.5486	127.533	194.357	161.104
Q5IF77	Q5IF77_DROME	CG12608 (Fragment)	CG12608	15.7738	4.94048	3.51678	13.1667	11.5946	10.2118	16.3104	18.2823	18.675	9.26462	12.5888	8.65049	75.6373	12.1871	14.4018
Q9VPX7	Q9VPX7_DROME	Adenylyl cyclase-associated protein	capt CG33979 Dmel_CG33979	1700.84	1926.9	1832.8	1831.26	1890.74	1687.04	1669.88	1764.17	1629.71	1272.87	1409.47	1705.78	1922.55	1745.5	1595.43
Q8T045	RUMI_DROME	O-glucosyltransferase rumi (EC 2.4.1.-)	rumi CG31152	113.708	124.285	108.634	91.4465	102.192	101.15	105.755	124.888	215.754	86.4014	34.131	54.134	138.971	62.8547	104.711
Q7K569	Q7K569_DROME	Glycerol-3-phosphate dehydrogenase (EC 1.1.5.3)	Gpo-1 l(2)k05713 CG8256 Dmel_CG8256	104.438	110.394	38.6116	176.096	13.5734	39.5186	54.8133	125.837	65.9664	228.977	188.27	62.5635	183.445	70.7802	49.6269
Q9V677	ECM29_DROME	Proteasome-associated protein ECM29 homolog	CG8858	261.76	262.108	258.064	236.788	286.34	282.447	188.371	193.023	208.508	181.322	207.804	256.734	147.407	153.956	213.408
Q9VRP3	Q9VRP3_DROME	AT08565p (LD26837p) (Thioredoxin-like)	Txl Txl-RA CG5495 Dmel_CG5495	1372.26	1494.95	1607.92	1548.27	1867.11	1554.69	1452.5	1527.08	1443.05	1190.63	1269.5	1511.21	1487.88	1438.78	1413.59
M9PBZ9	M9PBZ9_DROME	Eukaryotic initiation factor 4E, isoform H (Eukaryotic initiation factor 4E, isoform I)	eIF-4E CG4035 Dmel_CG4035	867.532	1040.17	940.595	661.485	558.477	541.226	512.316	568.068	532.149	831.233	664.865	652.118	384.668	517.285	506.5
M9PC65	M9PC65_DROME	Uncharacterized protein, isoform D	CG34126 Dmel_CG34126	417.337	387.082	366.439	472.562	549.227	426.238	116.026	440.643	178.826	423.161	457.277	478.25	394.236	258.368	261.638
X2JG90	X2JG90_DROME	Serine/threonine-protein phosphatase (EC 3.1.3.16)	Pp4-19C CG32505 Dmel_CG32505	497.081	414.453	435.361	653.526	603.662	551.737	503.389	622.284	515.43	365.517	551.35	574.156	544.13	650.494	530.045
A1ZB29	A1ZB29_DROME	CG5757, isoform A (CG5757, isoform B) (EC 2.7.4.-) (EC 2.7.4.9) (CG5757-PA)	CG5757 Dmel_CG5757	1662.06	1669.24	1620.7	602.878	628.163	599.59	634.417	1798.46	583.509	537.211	1113.15	579.071	573.169	571.217	545.128
P39205	CIN_DROME	Molybdenum cofactor synthesis protein cinnamon [Includes: Molybdopterin adenylyltransferase (MPT adenylyltransferase) (EC 2.7.7.75) (Domain G); Molybdopterin molybdenumtransferase (MPT Mo-transferase) (EC 2.10.1.1) (Domain E)]	cin CG2945	357.167	365.71	365.504	394.714	401.472	451.096	492.319	452.186	426.189	430.109	362.325	407.285	547.513	428.895	437.088
B7YZQ7	B7YZQ7_DROME	Nucleosome remodeling factor-38kD, isoform B (EC 3.6.1.1)	Nurf-38 CG4634 Dmel_CG4634	4165.38	5230.88	5166.5	5474.41	6178.17	4673.42	5433.73	5135.08	4775.43	10571.8	5973.37	6971.24	6635.91	5936.26	4790.59
Q9W414	Q9W414_DROME	Regulatory particle triple-A ATPase 4 (EC 3.-.-.-) (EC 3.6.1.3)	Rpt4 CG3455 Dmel_CG3455	2816.22	3609.03	3271.65	3230.74	3990.63	3264.64	3188.13	2999.82	2831.56	2547.36	3038.66	3515.87	3564.17	3018.31	2960.05
Q9VEP6	Q9VEP6_DROME	Adenylosuccinate lyase (ASL) (EC 4.3.2.2) (Adenylosuccinase)	AdSL CG3590-RA CG3590 Dmel_CG3590	713.422	758.478	718.716	684.888	740.315	728.234	769.371	768.409	677.752	1157.63	773.291	833.814	928.676	834.842	708.978
Q5U0X8	Q5U0X8_DROME	LD10780p (Uncharacterized protein, isoform A) (Uncharacterized protein, isoform B)	CG12325 Dmel_CG12325	260.904	203.9	262.891	278.555	248.576	279.858	241.158	226.96	275.935	258.603	217.804	47.6576	188.016	215.596	236.754
Q7KN85	Q7KN85_DROME	ATP-citrate synthase (EC 2.3.3.8) (ATP-citrate (pro-S-)-lyase) (Citrate cleavage enzyme)	ATPCL CG8322 Dmel_CG8322	750.564	918.173	903.154	1024.55	1098.61	838.733	916.247	1079.42	902.463	1693.2	1663.72	1420.98	1150.15	1105.03	901.23
Q9VWJ9	Q9VWJ9_DROME	CG7889 (FI07229p) (GM08857p)	CG7889-RA CG7889 Dmel_CG7889	39.3132	37.4588	32.8991	51.6293	56.9557	49.518	80.7051	59.2478	52.8016	151.124	99.2893	85.3714	93.663	82.4691	61.275
P91928	MIC60_DROME	MICOS complex subunit Mic60	Mitofilin CG6455	316.482	303.459	319.627	258.921	1210.97	217.481	269.351	291.984	373.584	353.05	388.761	1032.81	1027.07	405.742	248.918
Q8SXC2	Q8SXC2_DROME	CG6950, isoform A (CG6950, isoform B) (CG6950, isoform C) (CG6950, isoform D) (EC 2.6.1.7) (FI04487p) (GH08974p)	CG6950-RC CG6950 Dmel_CG6950	508.49	435.39	531.997	443.034	502.508	535.846	618.367	542.254	533.847	745.836	550.084	521.17	563.007	558.003	535.935
C6SUW3	C6SUW3_DROME	LD13662p (Ribosomal protein S9, isoform E)	RpS9 RpS9-RA CG3395 Dmel_CG3395	4677	4880.34	5128.54	6498.28	5800.22	5337.49	6066.04	6749.41	6040.63	11104.3	8384.67	7982.29	7227.05	7287.13	5772.63
P40304	PSB1_DROME	Proteasome subunit beta type-1 (EC 3.4.25.1) (Proteasome 26 kDa subunit)	Prosbeta6 l(3)73Ai PROS-26 Pros26 CG4097	2669.39	3032.06	2876.36	3043.42	3552.09	3011.46	3523.36	3111.44	2729.3	2590.95	2445.6	2836.14	3478.16	3085.24	3051.55
Q9VK69	Q9VK69_DROME	T-complex protein 1 subunit delta	CG5525 Dmel_CG5525	3774.07	4668.37	4346.07	3792.38	4916.35	3577.33	2999.23	3038.42	3255.09	2982.36	2851.13	3134.54	3760.59	3436.35	3050.36
Q4V5E9	Q4V5E9_DROME	RH74732p (Fragment)	CG2807	84.5582	67.8571	72.8154	147.403	89.3189	103.235	83.0258	83.7003	130.417	20.7643	122.353	127.415	122.063	116.267	86.1331
Q9VZQ8	Q9VZQ8_DROME	Glutathione peroxidase	PHGPx PHGPx-RA CG12013 Dmel_CG12013	462.247	504.187	483.823	452.731	463.745	449.574	506.279	505.431	477.41	587.411	596.787	718.88	476.649	436.712	461.168
Q7K1C3	Q7K1C3_DROME	CG6984 (EC 4.2.1.17) (GH22096p)	CG6984 Dmel_CG6984	14.8678	16.6367	16.4498	5.94635	14.5084	11.4894	17.6802	16.2025	22.9928	5.64628	5.98083	12.1779	26.7456	24.0459	14.6395
Q540V5	Q540V5_DROME	RE30523p	Sep1 CG1403	112.922	120.82	133.284	296.215	353.347	317.464	340.579	305.932	308.444	105.31	235.725	232.962	277.363	270.665	304.116
P17704	RS17_DROME	40S ribosomal protein S17	RpS17 M(3)67C CG3922	4735.61	5947.62	5953.4	5877.02	6109.56	5002.56	3795.12	4195.38	4509.61	3579.05	3916.29	4478.42	6108.99	4974.44	4161.55
Q7JWD6	Q7JWD6_DROME	Elongin C, isoform A (Elongin C, isoform B) (RE05591p) (RH71704p)	EloC Elongin-C CG9291 Dmel_CG9291	119.788	118.776	94.136	149.72	101.258	125.142	193.757	203.524	160.684	122.077	147.66	118.845	113.343	138.563	169.517
Q9VKW5	Q9VKW5_DROME	CG5355 (EC 3.1.1.-) (EC 3.1.1.1) (EC 3.4.21.-) (LP07359p)	CG5355 Dmel_CG5355	2261.35	2349.81	2283.39	2378.92	2492.5	2345.75	2780.9	2814	2545.38	2587.84	2326.97	2681.74	2883.71	2572.32	2526.23
Q9W0S7	Q9W0S7_DROME	LD20211p (Tudor staphylococcal nuclease, isoform A) (EC 3.1.-.-) (Tudor staphylococcal nuclease, isoform B)	Tudor-SN CG7008 Dmel_CG7008	3889.63	4216.11	4765.82	5051.12	4830.83	4547.1	3924.38	3963.92	4132.89	5373.01	4896.96	4856.4	4745.17	4604.16	3950.28
Q9VF51	Q9VF51_DROME	Aldehyde oxidase 3, isoform A (EC 1.1.-.-) (EC 1.2.3.1) (Aldehyde oxidase 3, isoform B) (FI04488p)	AOX3 CG6045-RA CG6045 Dmel_CG6045	348.819	369.375	357.849	473.932	434.731	382.628	475.702	436.362	386.217	680.667	537.124	536.742	654.657	521.389	413.064
Q9W0M7	Q9W0M7_DROME	FI04459p (LD01809p) (Uncharacterized protein, isoform A)	CG13900-RA CG13900 Dmel_CG13900	552.72	501.276	566.028	551.765	559.662	571.737	422.564	454.057	505.448	653.092	550.616	475.316	373.521	422.887	466.721
Q9W2D9	EIF3K_DROME	Eukaryotic translation initiation factor 3 subunit K (eIF3k) (eIF-3 p25)	CG10306	505.747	732.042	661.872	739.335	850	746.085	718.755	553.465	607.694	1967.19	1129.78	1184.55	906.413	948.993	649.547
O76752	O76752_DROME	CG12117-PA (GH04031p) (Sepiapterin reductase) (EC 1.1.1.153)	Sptr CG12117 Dmel_CG12117	590.471	627.015	485.944	501.431	468.151	583.887	612.238	520.542	544.814	498.475	403.095	566.474	616.36	524.362	545.657
P18053	PSA4_DROME	Proteasome subunit alpha type-4 (EC 3.4.25.1) (PROS-Dm29) (Proteasome 29 kDa subunit)	Prosalpha3 PROS-29 Pros29 CG9327	1775.69	1473.44	1855.59	1874.52	2031.89	1799.31	2079.16	1965.43	1785.72	2071.82	1811.53	1957.95	2243.84	1989	1855.43
M9PJN8	M9PJN8_DROME	Glyceraldehyde-3-phosphate dehydrogenase (EC 1.2.1.12)	Gapdh2 CG8893 Dmel_CG8893	19165.8	20836	21216.3	21119.6	21431.2	18612.1	17735.8	18747.3	18049.2	22269.9	18326.1	18339.6	20687.9	19895.2	17413.4
M9NCX1	M9NCX1_DROME	Lethal (2) giant larvae, isoform G (Lethal (2) giant larvae, isoform H) (Lethal (2) giant larvae, isoform I) (Lethal (2) giant larvae, isoform J)	l(2)gl CG2671 Dmel_CG2671	297.01	297.814	299.665	445.392	447.756	455.105	504.893	512.459	480.793	561.631	552.567	489.551	478.152	492.194	467.263
Q9VSL5	Q9VSL5_DROME	Glutathione S transferase O2, isoform A (EC 1.5.4.1) (EC 1.8.5.1) (EC 2.5.1.18) (EC 2.8.-.-) (Glutathione S-transferase omega class)	GstO2 CG6673 CG6673-RA Dmel_CG6673	43.9253	452.201	13.7349	29.6751	53.4236	88.9156	21.7472	52.4217	36.0374	38.6288	32.9949	44.9748	381.387	58.4845	39.832
E1JHX5	E1JHX5_DROME	CG7611, isoform B (CG7611, isoform I)	CG7611 Dmel_CG7611	1213.2	79.1364	62.1166	134.829	827.458	160.074	177.762	201.121	174.878	145.898	152.269	158.893	175.532	150.344	172.469
A4V2K7	A4V2K7_DROME	D1 chromosomal protein, isoform C (D1 chromosomal protein, isoform D)	D1 CG9745 Dmel_CG9745	68.8281	97.7119	78.2448	2.51873	14.3105	9.13223	6.55642	10.2885	10.5711	3.61569	8.40947	5.05491	3.21676	7.43833	7.56326
O18404	HCD2_DROME	3-hydroxyacyl-CoA dehydrogenase type-2 (EC 1.1.1.35) (17-beta-hydroxysteroid dehydrogenase 10) (17-beta-HSD 10) (EC 1.1.1.51) (3-hydroxy-2-methylbutyryl-CoA dehydrogenase) (EC 1.1.1.178) (3-hydroxyacyl-CoA dehydrogenase type II) (Mitochondrial ribonucleas	scu CG7113	8176.4	8713.1	7859.16	6916.08	7817.91	7134.45	8797.57	8097.46	7203.04	7003.51	5807.01	6912.71	8875.01	7842.32	7678.14
Q9VQQ0	Q9VQQ0_DROME	Serine/threonine-protein phosphatase 2A activator (EC 5.2.1.8) (Phosphotyrosyl phosphatase activator)	Ptpa CG3289 Dmel_CG3289	45.2532	77.4731	31.7297	415.383	59.1012	47.909	186.435	65.9708	37.0066	53.3438	75.3197	30.8709	49.2199	41.9448	18.3386
Q961V3	Q961V3_DROME	CG2246, isoform D (CG2246, isoform F) (EC 2.7.6.1) (CG2246, isoform K) (CG2246, isoform L) (CG2246, isoform M) (GH05377p)	CG2246 Dmel_CG2246	517.786	505.133	531.152	495.912	474.422	471.006	487.254	423.707	424.158	347.837	476.865	550.884	453.609	436.771	440.241
Q7K486	ARMC6_DROME	Armadillo repeat-containing protein 6 homolog	CG5721	352.798	387.058	360.278	434.156	416.434	407.602	415.78	419.748	410.764	334.544	290.244	472.352	377.273	376.82	393.957
Q9VBH8	Q9VBH8_DROME	FI02850p (Ribosomal protein L34a, isoform A) (Ribosomal protein L34a, isoform B) (Ribosomal protein L34a, isoform C)	RpL34a CG6090-RA CG6090 Dmel_CG6090	3159.23	3307.93	3371.05	3344.28	3114.95	3334.5	2647.47	3091.03	3044.19	2184.89	2259.5	2201.52	3229.38	3103.38	2910.99
A4V391	A4V391_DROME	Tcp1-like, isoform B (EC 3.6.3.6)	T-cp1 CG5374 Dmel_CG5374	5609.75	5994.73	6632.09	5206.15	6783.13	5267.84	4476.49	4955.87	5152.58	5340.27	4225.03	4768.41	5422.98	4994.45	4694.09
Q9VHN7	Q9VHN7_DROME	CG8036, isoform B (CG8036, isoform C) (EC 2.2.1.1) (LP07963p)	CG8036 Dmel_CG8036	561.208	500.524	576.067	464.981	360.671	359.079	346.704	463.345	468.025	378.892	267.311	386.99	344.53	325.752	378.933
Q9VP57	Q9VP57_DROME	LD15904p (Putzig, isoform A) (Putzig, isoform B)	pzg Z4 CG7752 Dmel_CG7752	132.254	151.447	141.636	239.872	268.108	274.102	254.526	230.233	253.306	349.157	365.097	233.755	185.779	293.463	242.981
P80455	RS12_DROME	40S ribosomal protein S12	RpS12 RpS12E CG11271	2024.97	1889.16	1742.84	1659.34	1806.01	1784.24	1774.34	1882.13	1744.02	1167.32	1355.56	1361.1	2315.22	1962.16	1730.23
Q9W1H8	Q9W1H8_DROME	GH13256p (Thiolase) (EC 1.1.1.211) (EC 2.3.1.16)	Thiolase CG4581 Dmel_CG4581	1645.06	1654.1	1774.33	1283.54	1497.73	1306.23	980.315	981.183	1176.1	1181.61	1084.83	1109.91	1134.74	1140.51	1062.85
Q9VK63	Q9VK63_DROME	CG5776, isoform A (EC 3.6.1.3) (CG5776, isoform B) (LD25466p)	CG5776 Dmel_CG5776	358.385	379.626	373.563	336.336	341.845	398.089	409.619	411.574	377.942	378.496	399.532	261.078	404.509	404.019	388.102
O18332	O18332_DROME	FI01544p (Rab1)	Rab1 Rab1-RA CG3320 Dmel_CG3320	1111.87	1023.03	1305.09	1103.79	1096.91	914.686	802.841	860.137	924.148	1408.63	1038.15	1052.1	985.126	997.036	823.898
Q9VHX4	Q9VHX4_DROME	CG2767 (EC 1.1.1.2) (LD24679p)	CG2767 Dmel_CG2767	1016.02	971.095	1017.81	1031.25	1114.78	1103.85	1331.95	1263.13	1186.29	624.98	1157.58	1213.59	1235.77	1313.03	1187.78
Q9VCY3	CSN6_DROME	COP9 signalosome complex subunit 6 (Dch6) (Signalosome subunit 6)	CSN6 CG6932	389.79	341.962	349.524	407.41	397.803	404.878	363.843	320.406	326.407	412.848	395.139	312.808	267.615	319.99	351.034
Q9VGW9	Q9VGW9_DROME	LD25118p (Mitochondrial ribosomal protein L37)	mRpL37 mRpL2a CG42632 Dmel_CG42632	154.943	138.51	143.414	140.012	473.156	147.602	141.046	152.008	155.183	235.165	343.882	112.917	287.555	141.776	140.507
Q9VFQ9	Q9VFQ9_DROME	Dipeptidase B, isoform A (EC 3.4.11.-) (EC 3.4.14.-) (Dipeptidase B, isoform B) (Dipeptidase B, isoform C) (Dipeptidase B, isoform D) (LD41062p)	Dip-B CG9285 Dmel_CG9285	865.674	986.556	998.266	996.184	1093.35	894.692	941.037	915.765	946.602	1325.71	1081.3	1082.04	1154.2	1010.83	877.018
Q9VUJ1	Q9VUJ1_DROME	Proteasome subunit beta type (EC 3.4.25.1)	Prosbeta2 Pros-beta-2 CG3329 Dmel_CG3329	2192.71	2323.09	2245.55	2281.66	2654.81	2210.95	2546.11	2430.2	2379.78	2192.53	2046.47	2261.89	2617.51	2350.61	2302.11
C0MIY3	C0MIY3_DROME	Amidophosphoribosyltransferase (ATase) (EC 2.4.2.14) (Glutamine phosphoribosylpyrophosphate amidotransferase)	CG2867	513.138	528.696	510.167	584.776	601.5	536.236	715.365	700.833	626.983	603.79	636.599	653.78	657.201	526.247	634.395
Q9W3F6	Q9W3F6_DROME	CG1440, isoform A (EC 3.4.22.-) (LD46760p)	CG1440 Dmel_CG1440	1146.52	1227.62	1466.48	1929.74	1888.82	1512.87	1887.81	1793.91	1646.17	1992.78	1745.52	2107.34	2453.36	2026.58	1676.87
X2JGM9	X2JGM9_DROME	40S ribosomal protein S4	RpS4 CG11276 Dmel_CG11276	8347.63	8175.76	8849.11	9516.17	9114.59	8839.19	8852.3	10561.3	9312.03	8424.25	12867.5	12738.3	10976.4	11028.7	9109.39
Q9VRD6	Q9VRD6_DROME	GM08921p (Nuclear transport factor 2) (Nuclear transport factor-2, isoform A) (Nuclear transport factor-2, isoform E)	Ntf-2 ntf2 CG1740 Dmel_CG1740	470.492	551.906	314.016	672.681	419.163	544.1	849.21	980.844	604.725	560.618	521.838	446.078	826.313	727.361	779.409
Q9VT25	Q9VT25_DROME	Uncharacterized protein (EC 3.4.21.-)	CG18180 Dmel_CG18180	98.0148	90.7046	115.95	50.2544	21.3645	42.4292	158.877	142.588	136.154	351.041	376.55	215.633	17.9962	103.125	96.5015
Q9BLY4	Q9BLY4_DROME	Superoxide dismutase [Cu-Zn] (EC 1.15.1.1)	Ccs CCS CG17753	94.3937	107.297	88.4578	91.8392	88.297	82.943	91.9175	85.3927	83.3608	96.0486	79.7391	97.8964	68.525	481.477	83.3438
Q9W2X6	Q9W2X6_DROME	ATP synthase, delta subunit, isoform A (ATP synthase, delta subunit, isoform B) (ATP synthase, delta subunit, isoform C) (EC 3.6.3.14) (EC 3.6.3.6) (RE24457p)	ATPsyndelta l(1)G0230 CG2968 Dmel_CG2968	1815.88	1727.45	2231.42	1296.36	1261.38	1444.64	670.325	653.928	935.166	2140.56	1545.84	693.853	455.71	939.546	834.853
P26270	PSMD7_DROME	26S proteasome non-ATPase regulatory subunit 7 (26S proteasome regulatory subunit RPN8) (26S proteasome regulatory subunit S12) (Proteasome subunit p39B) (Proteasome subunit p40) (Protein Mov34)	Rpn8 Mov34 CG3416	766.854	886.64	865.253	725.466	861.165	796.881	726.847	712.809	726.71	605.537	679.858	671.685	759.434	763.604	716.996
A4V4Q7	A4V4Q7_DROME	Ariadne 1, isoform C (Ariadne 1, isoform D) (Ariadne 1, isoform E) (Ariadne 1, isoform F)	ari-1 CG5659 Dmel_CG5659	104.915	115.111	120.883	244.451	95.5915	74.1789	248.805	75.8789	266.534	86.3771	100.907	118.543	94.7853	50.2691	34.3472
C0PVA6	C0PVA6_DROME	MIP09306p	CG31367-RA	783.546	834.082	985.929	1134.32	83.1519	890.255	72.5961	971.1	913.988	72.7377	799.613	68.7666	125.348	138.312	117.844
M9NH51	M9NH51_DROME	U2 small nuclear riboprotein auxiliary factor 50, isoform C	U2af50 CG9998 Dmel_CG9998	80.5827	46.7402	104.14	83.6696	122.283	128.269	84.5349	101.855	102.076	113.817	110.161	103.602	53.1643	75.2961	103.277
M9PIA6	M9PIA6_DROME	Mi-2, isoform D (EC 3.6.1.3)	Mi-2 CG8103 Dmel_CG8103	276.761	339.817	321.725	538.647	566.706	485.519	441.123	477.376	514.989	412.032	529.454	566.692	414.737	451.234	450.67
Q9VDL2	Q9VDL2_DROME	LD40493p (Mitochondrial transcription factor A) (Mitochondrial transcription factor A, isoform A)	TFAM d-mttfa d-TFAM CG4217 Dmel_CG4217	363.963	307.655	398.371	237.172	216.301	178.611	361.319	268.351	270.946	189.309	120.886	213.113	365.587	340.107	264.064
Q9VLI0	Q9VLI0_DROME	Alpha-mannosidase (EC 3.2.1.-)	LManV CG9466 Dmel_CG9466	113.213	116.68	85.3684	221.138	128.344	102.912	367.152	275.978	248.532	1595.93	1054.38	727.902	142.597	254.25	213.514
Q9VQ61	Q9VQ61_DROME	Aspartate aminotransferase (EC 2.6.1.1)	Got2 CG4233 Dmel_CG4233	4274.5	4833.16	4427.94	4536.75	4435.66	4054.43	4665.2	4435	4158.3	4348.83	4449.66	4833.1	5326.68	4939.69	4234.35
A1Z7H3	A1Z7H3_DROME	Acyl-CoA synthetase long-chain, isoform C (Acyl-CoA synthetase long-chain, isoform F) (Acyl-CoA synthetase long-chain, isoform G) (EC 6.2.1.3) (Acyl-CoA synthetase long-chain, isoform I)	Acsl l(2)44DEa CG8732 Dmel_CG8732	182.257	212.869	238.715	261.87	160.099	172.523	111.589	151.229	150.48	275.982	345.179	251.552	69.9103	112.878	143.129
P17210	KINH_DROME	Kinesin heavy chain	Khc kin CG7765	1261.77	1539.48	1404.81	1404.42	1613.82	1321.49	1241.64	1204.03	1271.68	2180.64	1400.59	1609.29	1540.07	1452.66	1209.71
A4V2S3	A4V2S3_DROME	C-terminal binding protein, isoform B (EC 1.1.1.-) (C-terminal binding protein, isoform C) (C-terminal binding protein, isoform D)	CtBP CG7583 Dmel_CG7583	657.953	755.659	733.819	1065.66	1189.55	1039.18	1090.48	1151.37	1069.18	1269.55	1047.9	1074.56	1150.74	1169.08	1054.05
Q8SZ03	Q8SZ03_DROME	RE25729p	CG17691	64.6815	58.286	43.8057	58.2313	26.8926	76.3312	89.6534	69.0826	64.4187	36.1115	86.7538	68.3708	64.7717	63.122	76.4561
Q9VKX2	Q9VKX2_DROME	Malate dehydrogenase (EC 1.1.1.37)	Mdh1 CG5362-RA CG5362 Dmel_CG5362	6951.02	8031.66	7521.45	7447.07	7763.84	7288.19	7540.58	7770.69	7444.15	10047	7296.8	7354.61	8275.68	7693.72	7255.98
A1ZB71	A1ZB71_DROME	Glutathione S transferase E6 (EC 2.5.1.18)	GstE6 CG17530 Dmel_CG17530	2339.31	2458.26	2728.72	2419.32	2861.24	2501.01	2659.22	2459.45	2169.88	2634.15	2257.27	2648.41	2873.06	3027.76	2449.56
Q9V3D0	Q9V3D0_DROME	LD33485p (Mitochondrial ribosomal protein L4)	mRpL4 CG5818 Dmel_CG5818	129.037	97.7992	66.8943	113.981	30.3213	110.492	139.352	139.172	118.057	121.82	130.957	86.4978	97.3828	125.401	126.592
Q9W388	Q9W388_DROME	Adaptor protein complex 1, gamma subunit, isoform A (Adaptor protein complex 1, gamma subunit, isoform E) (Adaptor protein complex 1, gamma subunit, isoform F) (Adaptor protein complex 1, gamma subunit, isoform G) (Adaptor protein complex 1, gamma subunit	AP-1gamma AP-1-gamma AP-1gamma-RA AP-1gamma-RF CG9113 Dmel_CG9113	349.611	336.599	232.721	357.825	330.578	342.268	247.715	301.77	314.896	433.301	336.966	233.934	180.41	266.593	291.847
Q9VAP0	Q9VAP0_DROME	Uncharacterized protein, isoform A (EC 3.4.11.-) (Uncharacterized protein, isoform C)	CG14516 Dmel_CG14516	244.57	272.075	290.666	115.9	90.182	87.2049	61.2234	59.7275	75.8921	321.652	76.3189	68.5732	51.5808	56.8358	68.5981
Q9VWC7	Q9VWC7_DROME	FI02109p (Uncharacterized protein, isoform A) (Uncharacterized protein, isoform B) (Uncharacterized protein, isoform C)	CG12702-RA CG12702 Dmel_CG12702	195.601	202.736	188.173	197.185	267.552	170.864	139.323	135.624	163.947	251.203	183.914	222.629	156.023	170.164	145.245
O18413	PRS8_DROME	26S protease regulatory subunit 8	Rpt6 DUG Pros45 Ug CG1489	1280.26	1266.11	1235.21	1113.64	1384.53	1213.2	895.545	1127.2	1091.26	623.224	746.817	831.531	972.114	1045.89	1058.25
Q9VRP2	Q9VRP2_DROME	Uncharacterized protein, isoform A (Uncharacterized protein, isoform C) (Uncharacterized protein, isoform D) (EC 3.4.11.-)	CG10576 Dmel_CG10576	3455.82	3669.07	4095.8	3863.36	3877.02	3605.76	3486.1	3416.79	3311.11	3714.11	3530.55	3743.98	4119.43	3691.03	3380.85
X2JEX8	X2JEX8_DROME	Yolk protein 3, isoform B (EC 3.1.1.-) (EC 3.1.1.1)	Yp3 CG11129 Dmel_CG11129	127986	166994	163509	125237	158431	136082	133628	131159	131645	118143	95669.9	108114	152678	141389	128918
Q6NNU5	Q6NNU5_DROME	AP-3 complex subunit delta	g	88.1234	83.3127	92.1914	936.873	85.9978	95.1623	93.3029	80.9587	97.3017	69.8171	79.9902	76.2329	79.752	780.79	87.3172
Q7K1Y4	CIAO1_DROME	Probable cytosolic iron-sulfur protein assembly protein Ciao1	Ciao1 CG12797	38.015	30.4172	4.26721	41.9499	19.4285	49.2492	56.5314	45.9887	42.9497	45.4651	69.6092	49.9878	58.3957	47.6842	49.3668
Q9W237	RS16_DROME	40S ribosomal protein S16	RpS16 CG4046	5519.24	6079.54	5729.81	6074.64	5912.6	6002.76	6584.66	6857.46	6152.14	6226.68	4764.7	4896.19	7764.7	7827.76	6286.44
A1Z784	A1Z784_DROME	Acetyl-CoA carboxylase, isoform A (EC 6.3.4.14) (EC 6.4.1.2)	ACC CG11198 Dmel_CG11198	246.411	212.246	277.08	385.779	189.526	306.493	323.852	329.209	365.576	1140.21	839.765	612.143	393.383	337.97	309.453
B7Z0X1	B7Z0X1_DROME	Serine hydroxymethyltransferase (EC 2.1.2.1)	CG3011 Dmel_CG3011	1832.47	1966.54	2016.05	1994.19	2051.56	1932.56	2236.93	2149.29	1901.13	1943.46	1955.05	2371.55	2559.04	2262.55	2046.31
Q9V3D9	Q9V3D9_DROME	BcDNA.GM09489 (Signal recognition particle protein 54k)	Srp54k BcDNA.GM09489 CG4659 Dmel_CG4659	237.577	219.344	214.365	259.911	737.838	228.225	184.176	241.618	215.177	224.104	212.759	214.555	141.11	191.082	214.009
X2JDU0	X2JDU0_DROME	Ribosomal protein L9, isoform C	RpL9 CG6141 Dmel_CG6141	4967.1	4480.06	4967.52	4675.09	4170.13	4728.38	3930.45	4742.76	4738.21	3629.29	4448.76	4174.62	4330.1	4289.07	4361.93
P40417	ERKA_DROME	Mitogen-activated protein kinase ERK-A (EC 2.7.11.24) (Extracellular-regulated kinase A) (Protein rolled)	rl ERKa CG12559	316.956	312.908	346.989	372.679	385.996	396.149	341.753	360.335	318.276	484.66	361.371	417.587	343.08	397.422	356.054
Q9W2N0	CAPZA_DROME	F-actin-capping protein subunit alpha	cpa CG10540	214.274	214.166	167.151	209.715	258.331	216.56	240.715	242.409	216.086	146.028	224.528	217.82	268.293	216.03	226.451
Q9VW68	Q9VW68_DROME	CG7433, isoform A (CG7433, isoform B) (CG7433, isoform C) (EC 2.6.1.19) (CG7433, isoform D)	CG7433 Dmel_CG7433	2887.18	3062.41	2714.42	3106.45	2981.82	2790.58	3300.73	3303.37	2925.66	3625.78	2919.29	3338.78	3442.85	3058.11	3054.61
E1JGP0	E1JGP0_DROME	LD04994p1	Act57B-RC	28100.2	32907	36257.7	45086.2	45621.1	37574.3	56637.3	49408	45588.8	75617.6	64549	73605.5	63238	55185.6	47448.3
P25171	RCC1_DROME	Regulator of chromosome condensation (Chromatin-binding protein Bj1) (Regulator of chromosome condensation 1 ortholog)	Rcc1 Bj1 CG10480	33.4986	13.1983	39.3811	29.0677	20.4066	21.3279	68.2505	24.0095	39.8016	30.1341	21.0768	16.395	36.7539	14.8125	21.5912
Q9NHV8	Q9NHV8_DROME	Putative cytoplasmic aminopeptidase	grsm granny-smith CG7340	1005.62	1114.53	1091.28	1020.47	1180.98	976.303	948.76	929.097	871.596	708.068	892.003	995.03	1218.58	1015.1	921.555
Q7JXU4	Q7JXU4_DROME	Nuclear GTP binding protein (Nucleostemin ortholog 2) (SD10213p)	Ns2 Ngp ns2 CG6501 Dmel_CG6501	112.92	117.518	89.0937	141.251	40.0423	39.8104	133.589	170.893	106.904	241.112	120.785	111.165	114.697	83.3342	92.6862
Q7KTG2	Q7KTG2_DROME	Apolipoprotein lipid transfer particle	Apoltp CG15828 Dmel_CG15828	227.825	47.9674	327.567	674.286	854.557	251.955	264.916	128.492	675.848	211.861	147.319	144.392	322.237	249.781	211.792
Q9VN55	Q9VN55_DROME	Antimeros, isoform A (Antimeros, isoform B) (LD37523p)	atms CG2503 Dmel_CG2503	12.1951	18.8516	63.9323	26.8814	31.6349	34.2266	29.6191	7.4356	17.2309	23.9269	46.9702	44.9942	70.4619	33.6155	18.671
E2QC56	E2QC56_DROME	Uncharacterized protein, isoform B	CG10417 Dmel_CG10417	227.862	222.436	210.118	417.526	552.124	391.729	552.966	497.773	535.851	473.647	459.054	495.755	513.228	500.152	475.14
N0A733	N0A733_DROME	FI20803p1	CSN7-RA	633.896	654.439	628.082	705.179	698.337	633.209	509.784	535.13	604.897	679.767	557.487	602.336	514.79	496.85	548.252
X2JC80	X2JC80_DROME	40S ribosomal protein SA (Protein stubarista)	sta CG14792 Dmel_CG14792	11615.9	12562.6	13217.6	13059.9	13957	12458.4	11275.8	12285.5	11045.9	17134.9	13653.8	14479.3	14286.3	13761.2	11667.1
A4V441	A4V441_DROME	Singed, isoform B (Singed, isoform E) (Singed, isoform G)	sn CG32858 Dmel_CG32858	517.288	537.957	509.508	665.281	549.069	601.946	637.384	653.03	592.362	469.991	556.146	572.651	729.826	661.419	612.571
D2NUK9	D2NUK9_DROME	Hoi-polloi, isoform B (RE51843p)	hoip hoip-RA CG3949 Dmel_CG3949	949.357	1014.07	888.955	1156.49	859.092	943.925	1448.8	1337.3	1185.59	1250.29	1186.15	1070.92	1375.69	1142.33	1235.94
Q9V8M5	3HIDH_DROME	Probable 3-hydroxyisobutyrate dehydrogenase, mitochondrial (HIBADH) (EC 1.1.1.31)	CG15093	512.148	521.8	602.892	751.22	549.259	619.609	1054.53	803.057	800.477	987.528	1231.23	1186.7	843.558	972.757	822.813
Q9VSY0	Q9VSY0_DROME	Cuticular protein 67B (GH12638p)	Cpr67B CG3672 Dmel_CG3672	46.1809	17.4437	46.741	38.612	44.2412	43.2172	46.3271	45.7598	38.2248	22.4165	15.82	20.8758	39.5146	59.454	43.85
A4UZZ4	A4UZZ4_DROME	Alpha-1,4 glucan phosphorylase (EC 2.4.1.1)	GlyP CG7254 Dmel_CG7254	2092.51	2567.69	2444.59	2969.62	3366.55	2891.28	3402.76	3170.24	2969.84	3831.13	4146.57	4089.4	3439.86	3161.49	3083.99
Q9VLJ9	RM51_DROME	39S ribosomal protein L51, mitochondrial (L51mt) (MRP-L51)	mRpL51 CG13098	246.01	191.151	236.853	287.765	225.353	220.835	332.547	311.663	287.455	237.911	277.934	275.315	323.818	263.361	286.976
P40797	PNUT_DROME	Protein peanut	pnut CG8705	192.454	259.253	211.804	269.677	289.018	320.266	297.6	288.421	289.055	149.604	362.776	437.392	348.924	389.436	294.537
Q7JXC4	Q7JXC4_DROME	CG6459 protein (CG6459-PA) (LD29590p) (P32)	P32 CG6459 Dmel_CG6459	1284.24	1329.01	1293.81	1374.71	1280.48	1177.11	1683.21	1627.36	1433.71	1863.41	1375.17	1750.79	1563.64	1491.8	1486.17
Q95TW1	Q95TW1_DROME	GM01970p	Rrp46 CG4043	274.733	243.211	276.165	323.443	352.543	296.94	328.3	348.031	330.309	370.366	442.117	376.038	390.738	378.946	317.453
Q9VXM4	Q9VXM4_DROME	LD12946p (Membrane steroid binding protein, isoform A) (Membrane steroid binding protein, isoform B) (Membrane steroid binding protein, isoform C) (Steroid membrane binding protein)	MSBP CG9066 Dmel_CG9066	69.9191	41.7888	81.1194	67.9824	42.9875	56.0836	20.983	28.5189	34.9462	81.4104	74.0576	43.4671	385.977	72.5336	31.3266
X2JCS6	X2JCS6_DROME	Ribosomal protein L7A, isoform E (Ribosomal protein L7A, isoform F)	RpL7A CG3314 Dmel_CG3314	5664.79	5519.86	5974.37	5489.21	5883.19	5392.43	3779	4571.58	4985.21	3829.7	4651.2	4298.12	5770.9	5189.88	4551.23
A4V2J2	A4V2J2_DROME	Deleted.		5914.11	6542.26	6738.57	7688.05	10727.6	8577.46	8080.82	8233.66	8538.95	7612.07	7663.21	9477.65	11826.5	10424.6	8086.1
Q9VMF0	Q9VMF0_DROME	CG9498 (FI04444p)	CG9498-RA CG9498 Dmel_CG9498	13.2834	19.0154	5.53183	28.5896	20.8655	41.5451	28.5758	15.891	29.1481	214.675	78.0884	27.3817	21.2828	40.4128	26.9784
Q9VR31	Q9VR31_DROME	Farnesyl transferase alpha, isoform A (EC 2.5.1.58) (Farnesyl transferase alpha, isoform B) (LD26412p)	Fnta CG2976 Dmel_CG2976	309.734	337.638	347.888	415.354	418.57	348.943	438.49	400.247	393.841	579.156	436.26	418.183	437.777	433.184	389.848
Q9VFL5	SYMM_DROME	Methionine--tRNA ligase, mitochondrial (EC 6.1.1.10) (Mitochondrial methionyl-tRNA synthetase) (MtMetRS)	Aats-met-m Aats-met CG31322 CG8684	73.8846	118.204	80.2127	91.016	83.6773	113.611	111.703	85.4645	111.213	14.1426	110.099	132.991	96.8076	38.7512	102.653
Q9VAY2	Q9VAY2_DROME	Glycoprotein 93 (LD23641p)	Gp93 CG5520 Dmel_CG5520	2928.61	2650.92	3401.19	3161.6	3423.18	2950.37	3040.78	3386.61	3161.69	3154.05	3074.61	3193.59	3374.52	3322.45	3063.88
G2J631	G2J631_DROME	RE54042p1	mRpL39-RA	245.84	214.697	220.461	187.11	190.517	198.389	263.439	206.243	224.586	296.175	190.413	184.834	248.155	273.504	221.091
X2J4N6	X2J4N6_DROME	CG6907, isoform B (EC 2.7.1.-) (EC 2.7.11.19)	CG6907 Dmel_CG6907	482.838	505.766	494.087	401.726	524.77	491.354	445.652	492.973	431.026	139.523	383.736	495.264	494.613	411.549	466.564
Q8IN05	Q8IN05_DROME	Liquid facets-Related, isoform D	lqfR epsin-like CG42250 Dmel_CG42250	195.005	148.225	160.504	166.208	144.195	142.275	143.466	219.291	221.692	10.1179	156.911	145.462	162.814	146.994	168.73
M9PJP0	M9PJP0_DROME	Nipsnap, isoform F	Nipsnap CG9212 Dmel_CG9212	249.761	174.195	258.599	320.38	214.844	240.671	204.537	209.995	253.862	175.451	347.209	235.796	120.015	164.002	214.896
Q9VQR2	Q9VQR2_DROME	CG8844 protein (CG8844-PA) (GM03559p) (NADH dehydrogenase (Ubiquinone) PDSW subunit, isoform A) (NADH dehydrogenase (Ubiquinone) PDSW subunit, isoform B) (EC 1.6.5.3) (EC 1.6.99.3) (RE65754p)	ND-PDSW Pdsw CG8844 Dmel_CG8844	472.82	392.982	532.176	455.757	276.452	486.051	262.376	222.695	342.175	1162.35	941.427	386.457	135.717	384.285	310.545
Q24152	CKS1_DROME	Cyclin-dependent kinases regulatory subunit	Cks30A CDI2 Cks Cks1 CG3738	21.969	22.4406	24.4121	30.5439	23.465	17.1185	24.2331	34.7149	23.4304	37.5847	56.1979	31.5402	25.7105	28.2456	25.1916
E1JIT4	E1JIT4_DROME	CG7048, isoform B	CG7048 Dmel_CG7048	637.063	684.567	635.643	645.864	725.843	694.377	641.186	606.506	691.776	960.221	664.471	704.788	672.469	681.063	636.169
Q9VRL0	Q9VRL0_DROME	Cytochrome c1, isoform A (Cytochrome c1, isoform B) (GM14501p)	Cyt-c1 CG4769 Dmel_CG4769	516.556	457.167	740.718	522.852	369.087	371.29	207.2	157.086	258.277	1032.56	864.504	357.471	46.7794	254.828	232.837
P55841	RL14_DROME	60S ribosomal protein L14	RpL14 CG6253	9490.1	10328	10027.4	10663.5	10523.3	10280.3	9340.73	11078.1	10615.1	5753.78	9561.08	8708.12	11199.5	10509.2	10081.6
Q8INH6	Q8INH6_DROME	FI18373p1 (Uncharacterized protein, isoform C) (EC 3.4.11.-)	CG32473-RC CG32473 Dmel_CG32473	365.736	361.996	373.91	345.604	412.197	386.458	419.459	363.892	365.646	306.672	351.909	402.099	412.814	277.375	383.531
Q9VBN5	Q9VBN5_DROME	60S ribosomal protein L27	RpL27 CG4759 Dmel_CG4759	1951.09	1756.5	2008.74	2134.01	1862.43	1926.96	1535.19	1908.35	1984.38	1823.22	1941.71	1652.4	1929.24	2058.57	1775.31
Q7YWB4	Q7YWB4_DROME	Aminotransferase	Got1 CG8430	1087.57	1149.83	1218.29	1464.41	1206.06	1206.49	1760.98	1370.38	1326.62	3483.37	1922.62	2076.12	1730.18	1731.84	1448.6
Q9XYM0	CRK_DROME	Adapter molecule Crk	Crk CG1587	269.118	233.494	209.499	288.936	196.117	193.194	194.877	281.65	203.265	339.991	295.892	232.37	260.78	259.465	224.367
Q7KVL7	Q7KVL7_DROME	Vacuolar protein sorting-associated protein 35	Vps35 CG5625 Dmel_CG5625	459.566	479.36	421.163	478.673	556.583	518.558	571.024	559.927	563.584	619.666	586.775	528.947	485.103	476.726	540.574
Q9VJJ0	Q9VJJ0_DROME	Proteasome subunit beta type (EC 3.4.25.1)	Prosbeta4 CG17331 Dmel_CG17331	1093.18	1203.75	1075.76	1282.68	1351.79	1202.19	1201.85	1221.2	1197.36	1088.78	1188.78	1309.63	1277.7	1323.82	1185.38
Q9VHA1	Q9VHA1_DROME	Spermidine synthase, isoform A (Spermidine synthase, isoform C) (EC 2.5.1.16)	SpdS CG8327 Dmel_CG8327	1051.94	1198.27	1169.23	1243.2	1274.04	1009.35	1409.23	1355.49	1266.55	1495.91	1428.4	1578.13	1445.09	1277.68	1257.79
M9PGG8	M9PGG8_DROME	Uncharacterized protein, isoform B (Uncharacterized protein, isoform C) (Uncharacterized protein, isoform D)	CG17493 Dmel_CG17493	51.6333	59.8366	52.6044	75.1239	66.7493	53.586	56.5066	61.6548	50.8287	85.9173	94.0107	113.81	19.7415	60.0502	56.4456
Q7KMQ0	Q7KMQ0_DROME	26S proteasome regulatory complex subunit p48B (Regulatory particle triple-A ATPase 1) (EC 3.-.-.-) (EC 3.6.1.3) (SD07148p)	Rpt1 CG1341 Dmel_CG1341	1796.48	2184.31	2229.73	1672.59	2183.6	2061.34	1690.55	1733.04	1875.69	1605.65	1483.1	1906.79	2144.47	2133.25	1812.95
Q9VQI7	Q9VQI7_DROME	Peroxiredoxin 6005 (EC 1.11.1.-) (EC 1.11.1.7) (EC 1.11.1.9)	Prx6005 CG3083 Dmel_CG3083	662.659	761.816	713.897	678.556	915.485	668.121	695.335	641.093	632.315	475.664	485.399	614.031	770.735	722.832	657.328
Q9W0B8	Q9W0B8_DROME	Coatomer subunit alpha	alphaCOP alpha-Cop alphaCop CG7961 Dmel_CG7961	923.227	926.36	1038.83	1275.71	1246.98	1148.12	1041.13	1192.39	1158.1	2526.55	1601.84	1623.97	1125.1	1152.22	1112.68
Q9W247	Q9W247_DROME	CG4752 (EC 3.5.2.9) (FI03324p) (RH09675p)	CG4752-RA CG4752 Dmel_CG4752	139.481	134.093	240.853	153.277	103.478	129.248	197.998	189.083	163.968	131.995	229.599	202.889	139.414	167.286	173.213
T2FFJ2	T2FFJ2_DROME	FI21214p1	CG33123-RA	707.861	870.33	894.575	1050.84	1065.72	862.636	715.17	840.656	841.839	950.304	1162.98	1213.95	875.186	841.314	799.179
B5RIM9	B5RIM9_DROME	Glycerol-3-phosphate dehydrogenase [NAD(+)] (EC 1.1.1.8)	Gpdh CG9042 Dmel_CG9042	312.363	342.21	362.598	761.671	364.374	582.347	1125.85	893.583	905.028	3146.54	2199.47	1800.84	1111.49	1098.4	871.732
Q8I725	Q8I725_DROME	CG1236 (EC 1.1.1.95)	CG1236 Dmel_CG1236	814.145	747.589	813.887	739.358	858.331	880.387	896.873	918.422	924.171	997.64	859.216	886.767	1061.42	983.02	884.699
P36951	HYI_DROME	Putative hydroxypyruvate isomerase (EC 5.3.1.22) (GIP-like protein) (Transient receptor potential locus C protein)	Gip CG2227	698.98	797.657	772.77	841.012	817.1	755.3	917.653	776.677	743.14	1011.39	939.955	907.287	908.827	889.687	811.503
Q9W3J5	SYFA_DROME	Phenylalanine--tRNA ligase alpha subunit (EC 6.1.1.20) (Phenylalanyl-tRNA synthetase alpha subunit) (PheRS)	alpha-PheRS CG2263	521.559	516.126	539.696	580.232	610.418	540.899	579.075	551.802	550.642	584.627	568.328	515.748	547.873	536.87	549.328
Q9VVM8	Q9VVM8_DROME	CG5290 (FI02004p)	CG5290-RA CG5290 Dmel_CG5290	104.224	89.9434	69.3661	81.3193	78.06	74.9523	90.1373	90.2443	70.9527	63.4626	54.0624	92.2148	173.533	77.333	84.5467
E1JIJ5	E1JIJ5_DROME	Vacuolar H[+]-ATPase 55kD subunit, isoform C (EC 3.6.3.14)	Vha55 CG17369 Dmel_CG17369	2719.66	2746.31	2709.86	3124.99	2803.15	2698.74	3253.97	2743.53	2945.63	5467.36	3823.53	3814.98	3427.47	3237.99	2881.28
Q8IPE8	Q8IPE8_DROME	Mitochondrial trifunctional protein alpha subunit, isoform B (EC 1.1.1.211) (EC 4.2.1.17)	Mtpalpha CG4389 Dmel_CG4389	2020.86	2264.51	2321.09	1881.33	2230.36	1879.03	1388.57	1441.75	1746.48	1340.3	2038.41	1671.95	1604.76	1773.13	1576.37
Q8MT58	Q8MT58_DROME	RE11562p (Uncharacterized protein, isoform A) (EC 3.4.13.-)	CG17337 Dmel_CG17337	2985.59	3523.06	3638.03	3731.93	4175.11	3566.24	3670.43	3290.8	3277.46	4623.94	3703.18	4157.78	4876.25	4138.55	3469.9
O46084	PGAM5_DROME	Serine/threonine-protein phosphatase Pgam5, mitochondrial (DPGAM5) (EC 3.1.3.16) (Phosphoglycerate mutase family member 5 homolog)	Pgam5 CG14816	178.691	97.3538	165.37	135.22	82.0923	152.975	18.5375	84.4941	94.9877	153.661	23.477	77.6762	18.8691	72.2147	21.4603
Q27268	DX39B_DROME	ATP-dependent RNA helicase WM6 (DEAD box protein UAP56) (Dmrnahel) (EC 3.6.4.13) (HEL/UAP56)	Hel25E Dbp25F hel WM6 CG7269	2164.98	2527.7	2187.18	3820.3	4397.06	4071.77	3395.02	3848.13	4163.11	3769.77	3890.63	4101.06	3958	4003.53	3746.96
Q7JUN9	Q7JUN9_DROME	CG3358, isoform E (EC 3.1.21.-) (CG3358, isoform F) (CG3358, isoform G) (LD08659p)	CG3358 Dmel_CG3358	41.4458	46.2087	47.7307	32.4731	30.4082	59.0264	50.1026	35.1247	53.008	26.6837	40.2054	40.1376	43.7664	52.3946	48.6224
Q9V9U4	DOHH_DROME	Deoxyhypusine hydroxylase (DOHH) (EC 1.14.99.29) (Deoxyhypusine dioxygenase) (Deoxyhypusine monooxygenase)	nero l(3)s1921 CG2245	132.97	112.702	121.824	161.915	158.172	154.217	210.27	180.492	158.196	206.911	195.169	213.442	186.05	189.325	182.223
Q9VK89	TRM1_DROME	Probable tRNA (guanine(26)-N(2))-dimethyltransferase (EC 2.1.1.216) (tRNA 2,2-dimethylguanosine-26 methyltransferase) (tRNA(guanine-26,N(2)-N(2)) methyltransferase) (tRNA(m(2,2)G26)dimethyltransferase)	CG6388	116.717	130.835	103.755	7.50008	7.97591	77.9762	14.7833	122.613	9.94214	8.34709	7.1399	14.69	89.3752	29.2511	30.8248
Q95SI7	Q95SI7_DROME	CG6028 (GH23390p)	CG6028 Dmel_CG6028	634.925	679.498	626.877	889.222	694.483	673.709	1152.93	800.397	879.673	1887.65	1428.93	1589.28	1064.46	1094.83	886.527
Q9V9Q4	Q9V9Q4_DROME	CG1416, isoform A (CG1416, isoform B) (CG1416, isoform C) (LD43819p)	CG1416 Dmel_CG1416	1061.8	1225.75	1208.39	1277.74	1494.86	1174.11	920.828	947.122	1032.16	955.907	1076.42	1336.1	1135.86	1099.48	1016.56
Q9VJQ4	MCES_DROME	mRNA cap guanine-N7 methyltransferase (EC 2.1.1.56) (mRNA (guanine-N(7)-)-methyltransferase)	l(2)35Bd CG3688	15.2481	22.585	22.079	13.6988	21.2437	27.2304	10.0343	17.577	16.2416	19.4317	22.7688	25.2542	79.5645	10.2784	17.3771
Q9VK19	Q9VK19_DROME	FI07225p (Ski6, isoform A) (Ski6, isoform B) (EC 3.1.13.-)	Ski6 Ski6-RA CG15481 Dmel_CG15481	155.582	142.085	118.337	142.832	141.778	147.892	197.265	147.21	147.259	157.534	143.36	121.072	227.97	158.809	165.443
Q9Y105	SYQ_DROME	Probable glutamine--tRNA ligase (EC 6.1.1.18) (Glutaminyl-tRNA synthetase) (GlnRS)	Aats-gln CG10506	750.281	887.228	835.037	857.913	781.379	778.971	729.738	806.598	818.273	891.602	801.521	755.396	843.013	778.7	765.561
Q9V3I2	Q9V3I2_DROME	Drab5 (Rab5) (Rab5 protein) (Rab5, isoform A) (Rab5, isoform B) (Rab5, isoform C) (Rab5, isoform D) (Rab5, isoform G) (Rab5, isoform H) (Rab5, isoform I)	Rab5 Drab5 CG3664 Dmel_CG3664	775.814	795.918	835.141	714.906	682.014	731.856	593.637	640.12	636.969	928.786	841.633	814.074	698.384	799.921	654.365
Q9V4M2	WECH_DROME	Protein wech (Protein dappled)	wech dpld CG42396	124.807	127.651	97.4366	138.091	95.5897	129.003	3754.12	3472.34	2710.18	570.338	4014.98	3021.56	782.273	4684.43	284.676
M9PB90	M9PB90_DROME	Cullin-associated and neddylation-dissociated 1, isoform B	Cand1 CG5366 Dmel_CG5366	853.89	1127.87	1058.93	973.053	1136.64	887.129	692.434	708.125	822.028	1106.2	811.492	787.826	636.606	828.762	765.621
Q95R81	Q95R81_DROME	SD02803p	CG10289	125.998	155.595	241.835	130.002	101.24	125.334	124.86	145.705	128.361	116.925	130.761	59.3352	64.2672	93.3601	131.552
Q9VVU1	Q9VVU1_DROME	CG3902 (EC 1.3.99.-) (FI09602p)	CG3902-RA CG3902 Dmel_CG3902	989.017	1143.98	1055.55	1193.59	1189.86	1046.49	1370.89	1178.19	1154.8	1854.11	1599.3	1881.93	1566.55	1485.97	1203.59
P35421	PUR4_DROME	Phosphoribosylformylglycinamidine synthase (FGAM synthase) (FGAMS) (EC 6.3.5.3) (Formylglycinamide ribonucleotide amidotransferase) (FGAR amidotransferase) (FGAR-AT) (Formylglycinamide ribotide amidotransferase) (Protein adenosine-2)	ade2 CG9127	482.226	520.208	480.457	523.083	528.345	510.19	523.573	502.176	470.409	494.765	439.721	486.881	531.591	466.825	507.68
Q9VAW5	LARP_DROME	La-related protein 1 (dLarp)	larp CG42551	279.25	279.447	276.918	231.202	244.983	231.26	231.857	211.94	233.691	201.506	208.46	203.134	213.767	209.63	223.6
Q9VXY9	Q9VXY9_DROME	Opossum, isoform A (Opossum, isoform C)	opm CG9053 Dmel_CG9053	151.167	123.139	157.863	151.422	100.17	146.999	99.7992	112.531	129.268	119.779	137.366	90.3543	93.1142	150.678	121.397
Q9VKU3	Q9VKU3_DROME	CG6094 protein (CG6094, isoform A) (CG6094, isoform B) (CG6094-PA) (GH26345p)	CG6094 Dmel_CG6094	17.9517	18.1044	34.9165	24.973	38.7405	27.022	30.4151	38.1739	38.517	48.4168	43.5943	31.2844	33.1027	39.4911	32.2427
Q9VDT1	Q9VDT1_DROME	Arc42 (SD24551p)	Arc42 CG4703 Dmel_CG4703	402.239	423.547	349.219	404.161	409.915	403.608	466.944	428.73	373.956	528.21	484.206	466.479	587.609	442.727	432.175
Q9Y134	Q9Y134_DROME	L.2.35Df (Lethal (2) 35Df) (EC 3.6.1.3)	l(2)35Df l.2.35Df CG4152 Dmel_CG4152	138.146	127.916	102.451	228.178	242.043	230.541	197.5	234.625	243.651	227.847	236.889	318.474	181.001	217.538	220.979
Q9W1X4	NU214_DROME	Nuclear pore complex protein Nup214 (214 kDa nucleoporin) (DNup214) (Nucleoporin Nup214)	Nup214 CG3820	121.708	546.764	580.686	349.895	709.654	551.742	694.792	573.41	135.161	982.786	839.686	979.379	923.798	691.487	609.949
Q9VF28	Q9VF28_DROME	Actin-related protein 2/3 complex subunit 3 (Arp2/3 complex 21 kDa subunit)	Arpc3A Arpc3A-RC CG4560 Dmel_CG4560	216.301	215.832	188.905	313.864	259.289	247.804	360.997	289.403	286.55	384.077	350.837	308.608	299.538	314.76	303.54
M9PEJ8	M9PEJ8_DROME	Rhea, isoform H	rhea CG6831 Dmel_CG6831	95.6856	119.613	108.247	178.136	128.161	157.475	137.016	140.699	164.048	163.682	219.594	207.736	121.419	95.9972	144.962
O61443	MK14B_DROME	Mitogen-activated protein kinase 14B (MAP kinase 14B) (MAPK 14B) (EC 2.7.11.24) (MAP kinase p38b) (D-p38b)	p38b CG7393	251.778	340.521	314.049	278.494	260.289	323.281	312.985	239.018	272.708	396.214	287.167	409.84	244.073	332.68	295.017
E8NH46	E8NH46_DROME	MIP29050p	CG16817-RA	1109.9	1561.09	1582.65	1951.01	2210.53	1384.99	1563.02	1541.05	1343.84	2970.12	1495.01	2463.8	2599.52	1889.2	1495.75
Q9W4I3	Q9W4I3_DROME	FI01736p (Mitochondrial ribosomal protein L30)	mRpL30 CG7038 Dmel_CG7038	228.654	196.182	238.23	227.805	188.022	203.146	209.891	221.166	245.784	99.7723	201.273	117.714	189.368	166.598	210.918
Q9W3X7	Q9W3X7_DROME	NADH dehydrogenase [ubiquinone] 1 beta subcomplex subunit 8, mitochondrial (Complex I-ASHI) (NADH-ubiquinone oxidoreductase ASHI subunit)	ND-ASHI CG3192-RA CG3192 Dmel_CG3192	202.834	183.845	192.14	202.651	183.696	198.274	101.314	137.848	146.928	262.544	202.666	243.115	268.083	114.507	147.703
Q9VPE1	Q9VPE1_DROME	Uncharacterized protein, isoform C	CG32425 Dmel_CG32425	80.6247	99.1369	64.1708	82.283	70.4705	68.5314	44.5489	66.6267	59.1082	10.9221	51.3206	12.9914	47.1947	64.9132	61.0292
Q9W5W8	Q9W5W8_DROME	CG9577 (EC 5.3.3.-) (RE22677p)	CG9577 Dmel_CG9577	216.572	273.298	245.014	238.708	243.712	235.356	360.904	231.48	246.984	233.947	229.585	358.441	299.703	119.61	281.54
B5RJ76	B5RJ76_DROME	Uroporphyrinogen decarboxylase (EC 4.1.1.37)		377.107	391.246	372.857	446.674	473.272	406.093	516.41	480.851	472.069	450.655	470.909	472.409	548.147	562.026	471.41
Q9VVU5	CSN1_DROME	COP9 signalosome complex subunit 1b (Dch1-2) (Signalosome subunit 1b)	CSN1b CG3889	237.374	261.388	173.737	231.675	247.838	212.351	178.792	211.067	206.878	519.387	241.881	234.593	208.908	224.256	202.146
Q9Y0Y5	Q9Y0Y5_DROME	BcDNA.LD29885 (Coat protein (Coatomer) epsilon)	epsilonCOP BcDNA.LD29885 epsilon-COP CG9543 Dmel_CG9543	428.247	463.112	418.247	530.879	539.078	445.463	583.417	548.149	516.211	366.607	602.232	582.456	420.198	462.202	532.715
Q9VZS3	SUI1_DROME	Protein translation factor SUI1 homolog	CG17737	162.951	151.77	127.753	157.573	383.428	169.293	233.043	254.482	182.664	69.6041	113.629	141.939	206.662	402.067	223.663
Q9W2I2	Q9W2I2_DROME	CG9752	CG9752 Dmel_CG9752	347.415	353.014	347.894	422.471	298.942	400.137	374.762	445.834	357.804	233.953	379.09	389.659	415.974	348.644	409.915
B7Z0R2	B7Z0R2_DROME	Sponge, isoform D (Sponge, isoform H)	spg CG31048 Dmel_CG31048	355.755	326.917	202.703	298.767	300.122	262.077	406.576	328.099	316.249	439.306	349.76	350.554	392.724	431.38	340.017
Q7KVU4	Q7KVU4_DROME	Sarcoplasmic calcium-binding protein, isoform B	CBP CG1435 Dmel_CG1435	339.885	364.243	322.953	339.986	324.931	371.4	456.303	420.705	413.268	276.529	333.738	367.882	461.003	412.133	420.187
Q9VK46	Q9VK46_DROME	Protein YIPF	CG12404 Dmel_CG12404	255.53	257.299	312.933	269.553	165.099	232.792	101.377	104.629	169.071	269.044	211.076	165.144	102.379	116.252	136.561
Q8IPB9	Q8IPB9_DROME	Cnot 4 homologue, isoform G (Cnot 4 homologue, isoform I)	Cnot4 CG31716 Dmel_CG31716	16.209	110.343	28.3979	15.611	10.8711	1136.65	1182.94	4.55956	1119.04	32.4459	858.042	906.187	1472.68	1273.1	18.2958
Q9VEJ0	Q9VEJ0_DROME	Peroxiredoxin 3 (EC 1.11.1.-) (EC 1.11.1.7) (SD08737p) (Thioredoxin peroxidase 3)	Prx3 Prx5037 CG5826 Dmel_CG5826	2059.38	2401.62	2350.69	2705.53	2658.17	2350.45	2963.42	2827.5	2521.44	4529.45	3064.52	3395.01	3743.7	2954.48	2750.2
E2QD63	E2QD63_DROME	Hsc/Hsp70-interacting protein related, isoform B (Hsc/Hsp70-interacting protein related, isoform D)	HIP-R CG2947 Dmel_CG2947	1373.51	1468.2	1367.94	1164.48	1378.36	1269.24	1176.47	1044.18	1155.54	945.269	1065.45	1015.9	1321.91	1289.38	1176.06
P17336	CATA_DROME	Catalase (EC 1.11.1.6)	Cat CG6871	255.632	292.596	321.996	294.351	320.944	270.778	300.608	229.225	209.054	782.197	602.438	475.737	342.228	406.523	271.13
Q8IGH9	Q8IGH9_DROME	RH13862p (Fragment)	Uev1A CG10640	818.033	963.819	838.145	962.389	927.869	853.811	696.156	838.929	842.929	744.882	801.972	870.655	839.486	764.635	806.369
Q9VUC1	Q9VUC1_DROME	Hsc70Cb, isoform A (Hsc70Cb, isoform B) (Hsc70Cb, isoform C) (Hsc70Cb, isoform E) (Hsc70Cb, isoform F) (Hsc70Cb, isoform I) (LD32979p)	Hsc70Cb CG6603 Dmel_CG6603	4875.61	5755.7	5583.88	5439.64	6425.74	5279.46	6108.13	5489.22	5481.79	11411.4	5922.23	6366.09	6874.94	6368.46	5674.46
Q9Y162	Q9Y162_DROME	BcDNA.GH02678 (Vacuolar protein sorting 4, isoform A) (EC 3.6.1.3) (Vacuolar protein sorting 4, isoform B)	Vps4 BcDNA.GH02678 CG6842 Dmel_CG6842	468.734	696.159	416.21	391.569	406.002	445.491	263.629	310.273	389.504	340.877	408.254	260.189	503.887	287.394	349.059
Q9VK57	Q9VK57_DROME	LD15349p (Pih1D1, isoform A)	Pih1D1 CG5792 Dmel_CG5792	192.227	211.257	200.689	114.843	192.87	179.789	106.115	170.535	158.997	121.526	76.5095	129.098	193.52	75.8186	156.352
Q9VWP2	Q9VWP2_DROME	CG7322, isoform A (CG7322, isoform B) (CG7322, isoform C) (EC 1.1.-.-) (RH57257p)	CG7322 Dmel_CG7322	211.712	230.554	173.639	258.27	86.9412	211.833	470.878	343.48	302.998	897.389	593.471	596.381	288.13	361.294	345.653
O76324	DCO_DROME	Discs overgrown protein kinase (EC 2.7.11.1) (Protein double-time)	dco dbt CG2048	98.4271	87.1941	99.0755	67.6707	88.5034	84.9366	69.8655	74.5758	74.4338	60.1636	77.005	69.3627	33.8846	63.3895	77.4414
Q9VSD6	Q9VSD6_DROME	D-Importin 7/RanBP7 (FI03666p) (Moleskin)	msk dim-7 msk-RA CG7935 Dmel_CG7935	1467.09	1523.34	1471.62	1469.15	1407.98	1272.47	1077.52	1133.94	1276.85	1426.8	1373.81	1514.54	1148.89	1105.65	1174.27
Q7K1S1	Q7K1S1_DROME	CG8067, isoform A (CG8067, isoform B) (EC 2.1.1.-) (LD45826p)	CG8067 Dmel_CG8067	290.411	389.315	336.665	258.689	303.082	333.193	378.825	338.824	343.948	359.364	315.923	310.233	365.609	396.169	353.664
A4UZL5	A4UZL5_DROME	Glutathione S transferase S1, isoform C (EC 1.11.1.9) (EC 2.5.1.18) (MIP34768p1)	GstS1 GstS1-RC CG8938 Dmel_CG8938	1601.69	1966.76	1983.82	2060.25	2234.63	1873.56	2141.33	2040.81	1917.61	3057.49	2393.84	2509.76	2459.06	2324.39	2037.82
Q9VL70	Q9VL70_DROME	HL08109p (Yippee interacting protein 2) (EC 2.3.1.16)	yip2 CG4600 Dmel_CG4600	2228.03	2409.57	2363.76	2156.53	2272.66	2095.56	2400.02	2250.2	1974.79	2182.75	2350.17	2428.24	2925.46	2566.32	2270.37
Q86NM8	Q86NM8_DROME	SD25413p	Cdc37 CG12019	353.886	347.908	331.306	649.371	394.273	395.129	379.315	332.108	376.834	307.964	349.185	446.264	380.58	398.211	373.358
A1ZAX1	EIF3C_DROME	Eukaryotic translation initiation factor 3 subunit C (eIF3c) (Eukaryotic translation initiation factor 3 subunit 8)	eIF3-S8 CG4954	2278.34	2608.56	2664.36	2815.2	3249.73	2768.24	2136.33	2563.66	2835.07	4336.79	3229.07	3476.15	2556.69	2797.69	2533.74
Q7K485	Q7K485_DROME	CathD (EC 3.4.23.-) (Cathepsin D) (SD07085p)	cathD CG1548 Dmel_CG1548	1049.16	1221.06	1317.94	1266.86	1547.18	1354.84	1270.94	1301.85	1184.52	1786.88	1352.23	1519.75	1826	1649.34	1318.98
P52029	G6PI_DROME	Glucose-6-phosphate isomerase (GPI) (EC 5.3.1.9) (Phosphoglucose isomerase) (PGI) (Phosphohexose isomerase) (PHI)	Pgi CG8251	1180.16	1307.84	1312.58	1410.33	1438.14	1361.39	1564.13	1455.18	1392.05	902.065	1736.35	1577.16	1565.49	1481.14	1475.87
Q9VGA0	Q9VGA0_DROME	Glutathione S transferase D9, isoform A (Glutathione S transferase D9, isoform B) (EC 2.5.1.18)	GstD9 CG10091 Dmel_CG10091	966.086	1027.52	1109.12	2596.2	1231.33	1006.34	1109.13	1197.45	977.39	1868.5	1016.91	1215.8	1237.21	1190.3	1118.87
Q7JVP2	Q7JVP2_DROME	GH15157p (Required for cell differentiation 1 ortholog, isoform A) (Required for cell differentiation 1 ortholog, isoform B)	Rcd-1 CG14213 Dmel_CG14213	116.164	110.322	102.124	114.923	153.631	105.583	59.4119	56.9059	96.7734	50.8609	123.078	126.673	48.4424	61.5758	75.0489
Q8MR62	VIAF1_DROME	Viral IAP-associated factor homolog	viaf viaf1 CG18593	53.4439	64.8934	57.6679	73.9051	59.5953	70.7766	91.2634	79.8371	78.7339	95.3453	74.1505	97.0426	76.2234	68.8937	82.1522
Q9VRJ4	Q9VRJ4_DROME	SD02021p (Uncharacterized protein) (EC 1.1.-.-)	CG10672 Dmel_CG10672	390.115	521.065	219.728	644.019	569.957	609.951	249.003	603.851	561.33	424.629	305.926	146.725	654.451	651.219	485.856
Q9VPR1	Q9VPR1_DROME	GH02075p (Translocator protein)	Tspo CG2789 Dmel_CG2789	48.3598	37.7971	75.0224	45.5349	44.5052	41.5627	16.358	18.9515	26.5453	39.2669	55.4102	36.096	12.7503	12.6727	23.4981
Q7K2W6	Q7K2W6_DROME	GH04080p (Prophenoloxidase 1) (EC 1.10.3.1) (EC 1.14.18.1)	PPO1 Bc proPO-A1 CG42639 Dmel_CG42639	152.172	31.2008	57.1355	86.5164	84.3336	141.603	158.547	130.294	123.245	298.496	203.104	196.323	139.304	151.792	145.949
Q9VG38	Q9VG38_DROME	Suppressor of fused homolog	Su(fu) CG6054 Dmel_CG6054	57.4164	54.4286	56.3958	71.7883	65.7949	64.1199	56.5297	72.0732	62.323	38.6295	58.7527	112.688	48.8813	53.5167	65.5395
Q9VSS2	SRP68_DROME	Signal recognition particle subunit SRP68 (SRP68) (Signal recognition particle 68 kDa protein)	Srp68 CG5064	299.009	300.385	341.285	318.989	279.027	327.731	229.41	273.861	324.329	217.38	314.436	288.26	220.808	312.995	284.862
P46415	ADHX_DROME	Alcohol dehydrogenase class-3 (EC 1.1.1.1) (Alcohol dehydrogenase class-III) (Glutathione-dependent formaldehyde dehydrogenase) (FALDH) (FDH) (GSH-FDH) (EC 1.1.1.-) (Octanol dehydrogenase) (EC 1.1.1.73) (S-(hydroxymethyl)glutathione dehydrogenase) (EC 1.1	Fdh gfd ODH CG6598	2908.58	2685.57	2681.48	3166.3	3146.66	2954.06	3311.57	3170.42	3069.48	2445.88	2656.57	3122.31	3431.89	3098.09	3189.44
P45889	ACTZ_DROME	Actin-related protein 1 (Actin-like protein 1) (Actin-like protein 87C)	Arp1 Actr87C Arp87C CG6174	861.078	948.392	923.068	836.502	844.915	829.659	807.172	829.158	852.538	654.946	758.467	784.857	941.912	835.652	831.607
Q9V3V6	Q9V3V6_DROME	26S proteasome regulatory complex subunit p50 (GH12068p) (Regulatory particle triple-A ATPase 5) (EC 3.-.-.-) (EC 3.6.1.3)	Rpt5 Tbp-1 CG10370 Dmel_CG10370	2627.36	3202.58	3207.31	3156.13	4047.53	2881.55	2462.2	2666.88	2698.22	4670.53	2637.72	3321.46	3372.11	3321.92	2713.71
Q9VLB7	Q9VLB7_DROME	GDP dissociation inhibitor, isoform A (GDP dissociation inhibitor, isoform B) (GDP dissociation inhibitor, isoform C) (LD46767p) (LP03430p)	Gdi CG4422 Dmel_CG4422	2683.89	3203.24	3515.07	3255.7	3939.21	2896.67	3586.32	3412.85	3188.48	5455.96	3384.31	4100.75	4563.31	3786.48	3364.69
X2JL49	X2JL49_DROME	CG7332, isoform B	CG7332 Dmel_CG7332	44.9719	72.3089	60.1173	47.259	55.0458	61.4297	51.1652	23.4192	51.7668	47.9595	68.7206	17.171	61.1364	43.554	45.1174
A1Z909	A1Z909_DROME	CG8545 (LD11307p)	CG8545-RA CG8545 Dmel_CG8545	154.737	127.025	101.447	84.6288	75.26	143.803	156.656	153.491	88.3213	173.958	158.673	154.263	113.649	105.784	153.396
Q9V813	MTAP_DROME	S-methyl-5'-thioadenosine phosphorylase (EC 2.4.2.28) (5'-methylthioadenosine phosphorylase) (MTA phosphorylase) (MTAP) (MTAPase)	Mtap CG4802	760.862	952.915	894.552	1019.8	1176.77	871.386	977.38	907.358	828.104	1067.24	914.583	1139.83	1100.45	1057.17	932.61
Q9W4K0	Q9W4K0_DROME	CHOp24, isoform A (CHOp24, isoform B) (GH04989p)	CHOp24 CG3564 Dmel_CG3564	266.231	244.21	286.999	323.053	269.46	330.927	96.9284	187.495	241.028	412.584	403.259	186.936	164.515	220.939	181.259
Q9VCN6	Q9VCN6_DROME	Cell division cycle 16 ortholog	Cdc16 cdc16 CG6759 Dmel_CG6759	312.096	330.408	605.463	754.144	235.734	508.176	829.766	545.332	657.9	661.631	873.711	1720.52	1763.33	698.801	649.006
Q9NK57	NIF3L_DROME	NIF3-like protein 1 (Protein anon-35F/36A)	anon-35F/36A CG4278	312.225	401.283	364.051	359.42	327.275	371.637	524.257	491.122	459.64	450.211	463.256	548.265	498.692	496.231	475.897
A4V0N4	A4V0N4_DROME	MIP16230p (Vacuolar H[+] ATPase 68 kDa subunit 2, isoform B) (Vacuolar H[+] ATPase 68 kDa subunit 2, isoform C) (Vacuolar H[+] ATPase 68 kDa subunit 2, isoform D) (Vacuolar H[+] ATPase 68 kDa subunit 2, isoform E) (Vacuolar H[+] ATPase 68 kDa subunit 2, i	Vha68-2 Vha68-2-RC CG3762 Dmel_CG3762	1848.96	2047.51	2328.38	2529.11	2361.32	1934.98	2392.1	2237.54	2203.18	4268.6	3604.91	3166.21	2708.19	2535.43	2234.16
Q9VBG7	Q9VBG7_DROME	Uncharacterized protein, isoform A (Uncharacterized protein, isoform B)	CG31086 Dmel_CG31086	34.4147	76.4886	244.575	268.158	478.046	125.607	528.455	338.222	334.582	1086.06	1015.89	893.147	377.391	385.593	278.719
P07486	G3P1_DROME	Glyceraldehyde-3-phosphate dehydrogenase 1 (EC 1.2.1.12) (Glyceraldehyde-3-phosphate dehydrogenase I) (GAPDH I)	Gapdh1 Gadph-1 CG12055	6819.7	7743.34	7994.53	8184.24	7473.16	6480.55	7096.71	7060.09	7663.38	11644.1	9938.63	9171.55	8974.34	8453.98	6993.45
E6PBV6	E6PBV6_DROME	Obg-like ATPase 1	CG1354-RA CG1354 Dmel_CG1354	1315.87	1331.73	1334.04	1623.53	1415.18	1438.88	1619.14	1579.75	1482.28	1974.81	1830.74	2086.58	1965.02	1838.2	1573.84
Q9W2U4	PP4R2_DROME	Serine/threonine-protein phosphatase 4 regulatory subunit 2 (PPP4R2-related protein)	PPP4R2r CG2890	351.541	500.214	376.027	531.362	639.823	506.471	512.045	514.758	481.048	574.279	558.672	512.024	492.562	461.109	518.927
Q86P95	Q86P95_DROME	GM01959p	CG2915	291.915	329.515	288.161	447.841	479.603	515.476	591.141	520.48	475.713	869.87	645.487	649.442	562.422	576.028	553.115
Q9VJZ5	Q9VJZ5_DROME	LD07294p (Two A-associated protein of 42kDa)	Tap42 CG31852 Dmel_CG31852	268.827	299.103	255.675	154.422	255.256	213.273	179.744	202.006	197.31	97.0315	132.967	202.061	141.734	177.466	202.705
Q9VJG0	Q9VJG0_DROME	Aminopeptidase P (Aminopeptidase P, isoform A) (EC 3.4.11.-) (Aminopeptidase P, isoform B) (LD20901p)	ApepP CG6291 Dmel_CG6291	624.172	791.111	730.904	815.923	844.163	727.873	741.288	690.112	583.561	1092.11	796.969	843.134	969.816	836.451	732.672
Q9VUY9	PGM_DROME	Phosphoglucomutase (PGM) (EC 5.4.2.2) (Glucose phosphomutase)	Pgm CG5165	540.466	630.808	580.181	697.313	606.671	576.695	776.796	703.429	681.669	1063.26	858.69	827.735	876.535	722.025	707.01
Q9VB23	Q9VB23_DROME	BcDNA.LD34343 (Widerborst, isoform A) (Widerborst, isoform B) (Widerborst, isoform C) (Widerborst, isoform D) (Widerborst, isoform E) (Widerborst, isoform F)	wdb BcDNA.LD34343 CG5643 Dmel_CG5643	538.631	657.593	519.618	646.316	657.121	573.433	438.03	530.286	602.539	643.94	611.485	591.114	530.94	490.849	529.25
A8E6K0	A8E6K0_DROME	FI01531p	CG4038	322.296	288.871	311.786	348.341	292.167	417.182	270.358	266.123	307.873	254.148	255.914	157.539	331.133	334.783	330.426
Q9VF03	Q9VF03_DROME	Brahma associated protein 155 kDa (LD22973p) (Moira, isoform A)	mor CG18740 Dmel_CG18740	1032.18	897.459	1071.2	1374.77	1148.14	1197.25	1334.1	1219.08	1241.79	1592.19	1660.67	1482.63	1375.49	1271.9	1276.78
Q9VBQ1	Q9VBQ1_DROME	LD31631p (Musashi) (Musashi, isoform A)	msi CG5099 Dmel_CG5099	31.4511	36.724	38.525	28.9239	29.0805	28.6743	32.8685	21.1395	9.75363	86.6179	31.3638	40.1948	12.8508	21.8975	28.5951
Q95U34	Q95U34_DROME	GH11113p (Galactokinase, isoform A) (Galactokinase, isoform B) (Galactokinase, isoform C) (Galactokinase, isoform D) (EC 2.7.1.6)	Galk CG5288 Dmel_CG5288	58.4406	65.0045	54.4227	64.1909	52.9825	73.7762	82.6097	61.2587	58.818	31.2265	76.6312	54.4416	64.3916	70.1533	74.8565
O76464	NFT1_DROME	Nitrilase and fragile histidine triad fusion protein NitFhit (NFT-1 protein) [Includes: Bis(5'-adenosyl)-triphosphatase (EC 3.6.1.29) (Diadenosine 5',5'''-P1,P3-triphosphate hydrolase) (AP3A hydrolase) (AP3Aase) (Dinucleosidetriphosphatase); Nitrilase hom	NitFhit CG7067	351.087	401.444	442.176	386.56	484.461	395.704	403.081	411.58	334.834	234.854	438.119	499.523	481.751	462.192	411.226
A4V2I0	A4V2I0_DROME	Amalgam, isoform C	Ama CG2198 Dmel_CG2198	163.094	91.4573	126.307	871.042	1091.93	1047.19	1353.44	1209.56	1347.6	875.205	1261.56	1359.6	1076.7	1279.29	1238.8
Q7K209	Q7K209_DROME	CG8525, isoform A (CG8525, isoform D) (EC 4.1.2.4) (LD25963p)	CG8525 Dmel_CG8525	103.247	119.51	123.517	125.689	118.287	109.766	148.107	151.413	125.422	227.134	154.829	136.306	127.59	164.021	141.205
X2JB25	X2JB25_DROME	Yolk protein 2, isoform B (EC 3.1.1.-) (EC 3.1.1.1)	Yp2 CG2979 Dmel_CG2979	213846	296773	287313	240294	278510	225804	256209	232310	222798	158108	182419	209187	298687	269192	243628
Q9VXK7	Q9VXK7_DROME	LD31474p (NADH dehydrogenase (Ubiquinone) 20 kDa subunit, isoform A) (EC 1.6.5.3) (EC 1.6.99.3) (NADH dehydrogenase (Ubiquinone) 20 kDa subunit, isoform B) (NADH dehydrogenase (Ubiquinone) 20 kDa subunit, isoform C)	ND-20 CG9172 Dmel_CG9172	138.399	105.935	173.756	120.704	98.3737	146.67	64.366	73.3913	110.928	233.37	220.952	60.8885	76.2366	101.059	92.9185
Q7JZN0	Q7JZN0_DROME	FI02994p (RE18615p) (Sec61 beta subunit) (Sec61beta protein)	Sec61beta Sec61-beta sec61beta Sec61beta-RA CG10130 Dmel_CG10130	116.451	106.434	146.291	15.7126	59.3223	119.457	42.8897	107.869	94.0577	35.5659	11.7122	63.8076	51.9013	119.634	89.2701
Q9VH80	Q9VH80_DROME	Uncharacterized protein	CG16908 Dmel_CG16908	19.9594	17.8252	14.3707	16.9586	16.6025	22.4093	10.1307	10.8037	19.9226	74.1606	13.2588	25.8421	21.44	9.12717	14.1162
Q9VNC1	Q9VNC1_DROME	Mitochondrial ribosomal protein L44 (EC 3.1.26.3)	mRpL44 CG2109 Dmel_CG2109	326.408	316.136	304.275	317.585	308.363	370.305	472.271	440.085	348.091	503.895	456.324	520.433	452.385	417.848	441.021
X2JC31	X2JC31_DROME	Clathrin heavy chain	Chc CG9012 Dmel_CG9012	1024.47	1120.66	1147.72	1211.96	1263.7	1150.13	1028.8	1206.23	1237.25	1565.57	1496.12	1567.85	1211.54	1182.4	1158.74
O77266	O77266_DROME	CG4199, isoform A (EC 1.-.-.-)	CG4199 Dmel_CG4199	230.161	226.9	245.397	264.075	185.995	310.572	257.385	263.654	226.416	417.621	298.077	318.063	336.352	267.128	285.67
P12370	KAPC_DROME	cAMP-dependent protein kinase catalytic subunit (PKA C) (EC 2.7.11.11)	Pka-C1 CdkA DC0 CG4379	73.6664	115.916	78.5948	77.6868	181.576	131.486	108.266	125.786	124.781	105.253	397.462	340.251	352.155	132.382	125.705
A1Z6X6	A1Z6X6_DROME	Glyoxalase 1 (EC 4.4.1.5)	Glo1 CG1707 Dmel_CG1707	785.663	957.701	977.015	1081.52	997.505	902.724	1075.16	1034.33	970.209	1566.69	1279.55	1444.53	1325.94	1160.83	1035.74
Q7K511	Q7K511_DROME	CG3835, isoform A (EC 1.3.1.98) (CG3835, isoform B) (CG3835, isoform C) (CG3835-RA) (CG3835-RB) (CG3835-RC) (GH18028p) (GH19743p)	D2hgdh EG:87B1.3 Pgd-RA CG3835 Dmel_CG3835	72.3626	1062.12	355.55	350.708	101.668	152.603	188.149	126.437	120.908	983.089	539.064	429.895	180.045	226.559	162.571
Q9VHJ7	Q9VHJ7_DROME	LD41978p (Uncharacterized protein)	CG11964 Dmel_CG11964	107.326	93.4162	81.2219	129.644	94.6653	130.537	140.478	133.611	141.098	95.0007	106.537	104.802	203.91	119.866	138.562
Q9VBP6	Q9VBP6_DROME	GH21316p (Succinic semialdehyde dehydrogenase, isoform A) (Succinic semialdehyde dehydrogenase, isoform B) (Succinic semialdehyde dehydrogenase, isoform C) (EC 1.2.1.16) (EC 1.2.1.24) (Succinic semialdehyde dehydrogenase, isoform D) (Succinic semialdehyde	Ssadh CG4685 Dmel_CG4685	200.827	184.623	162.266	191.338	96.0046	201.686	244.214	256.784	226.67	226.019	176.97	211.144	138.234	210.546	242.748
Q7KV91	Q7KV91_DROME	Purine nucleoside phosphorylase (EC 2.4.2.1) (Inosine-guanosine phosphorylase)	CG16758 Dmel_CG16758	22.2976	27.3461	16.1981	13.5521	24.5332	218.085	15.1193	248.72	16.5567	17.6979	22.2503	14.8409	49.1723	59.8624	67.2344
E4NKN3	E4NKN3_DROME	GM13963p	Fib-RA	512.939	522.307	599.069	894.828	407.27	841.404	507.167	582.796	687.079	1221.51	891.02	619.834	775.713	896.051	674.087
X2JAI2	X2JAI2_DROME	Actin-related protein 2/3 complex, subunit 2, isoform B	Arpc2 CG10954 Dmel_CG10954	421.879	367.249	311.707	408.371	344.627	393.033	439.433	458.349	479.962	337.275	462.9	199.912	318.563	436.235	443.917
T2GGE0	T2GGE0_DROME	CG7457, isoform B (FI21427p1)	CG7457-RA CG7457 Dmel_CG7457	668.967	795.413	922.639	947.892	1094.14	1241.14	685.863	915.456	1062.28	946.016	925.55	1094.06	1076.34	1043.49	991.465
Q9U616	GCSH_DROME	Glycine cleavage system H protein, mitochondrial (Protein pumpless)	ppl CG7758	47.0713	46.7224	352.151	62.8416	344.186	69.3318	114.748	88.1664	89.9054	174.259	146.665	157.601	103.255	140.371	95.1703
Q9V3Q4	Q9V3Q4_DROME	GH25379p (Secretable thioredoxin peroxidase) (Thioredoxin peroxidase 2) (Thioredoxin peroxidase 2, isoform A) (Thioredoxin peroxidase 2, isoform B) (Thioredoxin peroxidase 2, isoform C) (EC 1.11.1.-) (EC 1.11.1.7)	Jafrac2 CG1274 Dmel_CG1274	629.872	616.866	688.262	716.483	732.124	642.577	743.56	858.222	673.208	294.314	760.495	719.475	768.235	918.776	778.605
Q9V405	Q9V405_DROME	26S proteasome regulatory complex subunit p48A (CG16916 protein) (GH06151p) (Regulatory particle triple-A ATPase 3, isoform A) (EC 3.-.-.-) (EC 3.6.1.3) (Regulatory particle triple-A ATPase 3, isoform B)	Rpt3 Rpt3-RA CG16916 Dmel_CG16916	2995	2077.84	2513.04	1643.02	2190.17	2470.1	2721.42	3432.86	3249.33	333.659	326.226	558.829	1929.13	2430.74	3002.68
B6UXE7	B6UXE7_DROME	Kinesin-like protein (Fragment)	ncd	90.3571	77.257	78.9376	117.062	128.761	136.475	33.5503	38.7988	31.998	17.7759	145.582	151.767	128.889	112.115	15.1292
P50887	RL22_DROME	60S ribosomal protein L22	RpL22 CG7434	2954.19	3288.89	3555.04	1663.38	2860.97	2229.12	1612.46	1530.65	1205.93	1100.58	1509.22	1528.44	2273.79	1800.1	1878.96
D3DMZ9	D3DMZ9_DROME	Thioredoxin	Trx-2-RA	1250.47	1445.23	998.312	1424.45	911.477	1078.47	1577.37	2092.14	1456.95	811.033	875.261	937.664	1422.09	1288.58	1656.19
Q9VHJ8	Q9VHJ8_DROME	Succinyl-CoA ligase subunit beta (EC 6.2.1.-)	skap CG11963 Dmel_CG11963	1665.46	1767.23	1915.03	1611.46	1790.24	1709.4	1544.76	1463.92	1657.45	2539.76	1835.26	2191.69	2122.15	1966.55	1628.58
O46106	NOI_DROME	Splicing factor 3A subunit 3 (Protein noisette)	noi CG2925	95.691	75.4407	61.4119	84.809	95.083	105.302	57.0299	76.9601	96.0616	105.862	89.7646	95.8866	49.4215	170.839	83.6056
Q8IPX7	Q8IPX7_DROME	RE44908p (Rrp40, isoform A) (EC 3.1.13.-) (Rrp40, isoform B)	Rrp40 CG31938 Dmel_CG31938	250.489	259.751	225.04	294.577	323.464	306.322	281.2	327.781	296.494	281.312	296.57	203.609	252.23	287.829	315.947
O18399	O18399_DROME	EG:152A3.5 protein (Fbgn0003116;pn protein) (GH15456p) (PRUNE protein) (Prune) (EC 3.1.4.-) (EC 3.6.1.-)	pn EG:152A3.5 prune CG3461 Dmel_CG3461	57.5306	65.3937	14.8662	64.3283	39.6466	54.2809	50.7242	49.5565	53.1357	84.5236	66.7645	54.013	18.5738	80.2647	53.2341
Q9VB17	Q9VB17_DROME	CG5611, isoform A (EC 5.3.3.-) (CG5611, isoform C) (IP11341p)	CG5611 Dmel_CG5611	166.652	145.146	177.107	163.954	132.362	130.205	183.867	164.526	176.035	10.1796	152.884	172.135	84.3189	154.316	167.052
Q9VX15	Q9VX15_DROME	CG8142 (LD35209p)	CG8142 Dmel_CG8142	425.608	416.462	390.868	364.393	382.175	378.603	208.857	269.439	298.018	211.352	271.443	24607.6	150.6	103.561	299.881
Q9VG69	Q9VG69_DROME	CG5844 (EC 5.3.3.8) (LP03547p)	CG5844 Dmel_CG5844	523.349	509.838	594.702	581.875	468.849	487.173	623.926	559.904	557.688	677.646	582.521	635.417	630.467	621.287	580.614
B6IDQ5	B6IDQ5_DROME	CG4603, isoform C (FI06476p)	CG4603-RA CG4603 Dmel_CG4603	157.008	199.139	165.509	138.879	139.861	175.081	175.678	174.243	202.805	110.971	132.211	115.054	107.292	159.931	180.855
Q7KVX5	Q7KVX5_DROME	VAMP-associated protein of 33kDa ortholog A, isoform A	Vap-33A Vap-33-1 CG5014 Dmel_CG5014	639.725	502.447	900.77	602.873	562.077	580.471	243.298	265.263	372.276	534.358	495.911	313.196	182.049	320.213	349.497
Q9U4Y0	Q9U4Y0_DROME	Tryptophanyl-tRNA synthetase (Fragment)	TrpRS Aats-trp CG9735	261.791	275.99	282.299	221.783	318.687	239.963	232.813	259.047	262.497	231.688	285.783	491.009	238.483	272.244	252.657
Q7K180	Q7K180_DROME	LD02709p (Microtubule-associated protein 60)	Map60 CG1825 Dmel_CG1825	273.511	417.56	199.434	167.99	450.082	270.105	301.396	313.713	304.626	190.117	211.81	118.085	234.691	226.364	306.32
Q9XZE4	Q9XZE4_DROME	Phosphate transporter	Mpcp MPCP CG4994	2925.61	2298.28	3762.22	2896.99	2358.1	2799.44	1056.55	1234.59	1800.52	4727.22	4993.42	2296.49	957.397	1986.59	1565.88
Q9VNA5	PSB4_DROME	Proteasome subunit beta type-4 (EC 3.4.25.1) (Proteasome subunit beta type-7)	Prosbeta7 Prosb4 Prosbeta4 CG12000	2268.21	2590.35	2566.01	2839.75	3078.76	2553.81	2621.61	2639.45	2569.11	1700.84	2210.17	2658.01	2776.87	2824.59	2695.66
C4IXY2	C4IXY2_DROME	MIP05793p (Fragment)	elk-RA	144.102	91.7852	52.5472	7.38296	66.5143	81.1449	80.5289	96.3645	46.9116	10.9237	35.3827	9.33187	76.9948	84.5821	89.5905
Q9VIE8	Q9VIE8_DROME	Aconitate hydratase, mitochondrial (Aconitase) (EC 4.2.1.-)	Acon mAc CG9244 Dmel_CG9244	1439.65	1693.74	1649.79	1881.58	1671.52	1559.38	2113.09	1702.85	1840.4	2577.91	2364.1	2617.07	2527.55	2154.32	1878.52
Q9VE01	C12A5_DROME	Probable cytochrome P450 12a5, mitochondrial (EC 1.14.-.-) (CYPXIIA5)	Cyp12a5 CG11821	49.405	59.8747	69.211	31.5133	63.6495	62.5612	48.7319	59.0546	53.545	33.2686	80.9945	66.9812	57.542	70.813	59.3303
Q9VGQ1	Q9VGQ1_DROME	CG5214 (EC 2.3.1.61) (GM01350p) (LP03989p)	CG5214 Dmel_CG5214	4284.58	3702.37	4105.27	3864.19	3612.29	3696.91	3415.32	3977.81	4123.95	3939.73	3937.98	3750.69	3805.06	4112.75	3843.63
Q9W379	Q9W379_DROME	LD37736p (Zpr1)	Zpr1 CG9060 Dmel_CG9060	186.332	167.035	227.215	179.556	159.211	181.991	194.868	192.865	219.516	114.478	176.049	177.044	152.809	183.843	196.981
Q9VP13	Q9VP13_DROME	CR6-interacting factor (RE03703p) (RH74410p)	CRIF CG7172 Dmel_CG7172	55.9234	48.4427	41.9734	25.7581	29.1657	32.1982	49.122	57.7775	66.2139	12.4639	36.9151	18.8829	44.6947	51.1382	48.87
P09180	RL4_DROME	60S ribosomal protein L4 (L1)	RpL4 RpL1 CG5502	10860.3	10624.6	11486.2	10571.5	11759.2	10639.9	8390.25	9615.93	10297.2	10787.4	10086.7	9936.88	11384	11593.5	9982.85
Q7K7G0	Q7K7G0_DROME	Coat protein (Coatomer) delta, isoform B (EG:63B12.10 protein)	deltaCOP delta-COP EG:63B12.10 CG14813 Dmel_CG14813	809.518	978.121	1006.12	1033.05	1173.9	898.291	1072.95	968.666	1038.87	1369.6	1039.72	1173.27	1081.38	1206.61	1022.04
A4V0N4	A4V0N4_DROME	MIP16230p (Vacuolar H[+] ATPase 68 kDa subunit 2, isoform B) (Vacuolar H[+] ATPase 68 kDa subunit 2, isoform C) (Vacuolar H[+] ATPase 68 kDa subunit 2, isoform D) (Vacuolar H[+] ATPase 68 kDa subunit 2, isoform E) (Vacuolar H[+] ATPase 68 kDa subunit 2, i	Vha68-2 Vha68-2-RC CG3762 Dmel_CG3762	1270.77	1374.44	1534.52	1633.45	1681.67	1308.96	1416.77	1413.66	1385.26	2393.74	2610.91	2399.61	2210.88	1794.74	1433.85
P53997	SET_DROME	Protein SET	Set CG4299	689.117	685.233	654.331	772.09	820.759	716.388	894.66	837.136	828.016	467.481	766.024	793.201	848.542	862.095	853.733
M9PD09	M9PD09_DROME	CG7770, isoform B	CG7770 Dmel_CG7770	285.184	238.475	205.013	301.333	248.59	260.263	236.643	316.583	308.082	288.731	268.892	326.952	364.947	252.522	284.968
Q9VSZ4	Q9VSZ4_DROME	CG3437	CG3437 Dmel_CG3437	623.03	661.042	634.908	619.264	790.604	638.044	736.624	708.779	654.355	624.252	698.614	697.407	804.237	773.756	724.029
Q9VHH1	Q9VHH1_DROME	CG8420, isoform A (LD42037p)	CG8420 Dmel_CG8420	145.734	129.417	108.325	108.648	123	102.06	91.1742	93.5372	92.2245	17.6419	79.2741	62.842	80.9288	89.7935	99.564
M9PB84	M9PB84_DROME	Ribosomal protein S2, isoform B (Ribosomal protein S2, isoform C)	RpS2 CG5920 Dmel_CG5920	6007.29	6218.21	7053.92	7390.84	7555.5	6593.37	5774.62	6668.49	6585.83	16221.5	9549.75	8952.87	8757.79	8449.48	6622.67
Q6AWN0	MTND_DROME	1,2-dihydroxy-3-keto-5-methylthiopentene dioxygenase (EC 1.13.11.54) (Acireductone dioxygenase (Fe(2+)-requiring)) (ARD) (Fe-ARD)	Adi1 CG32068	220.016	264.521	278.846	343.388	288.992	274.284	329.021	286.45	270.855	484.467	494.654	522.741	438.592	376.55	310.137
Q9VMY1	RM24_DROME	Probable 39S ribosomal protein L24, mitochondrial (L24mt) (MRP-L24)	mRpL24 CG8849	154.354	163.484	198.593	186.225	142.365	165.417	200.167	239.534	177.836	134.58	248.253	220.318	212.834	217.562	212.865
Q9VDE3	Q9VDE3_DROME	LD08669p (Slimb) (Supernumerary limbs, isoform A) (Supernumerary limbs, isoform C)	slmb CG3412 Dmel_CG3412	185.42	201.702	191.993	110.074	141.234	145.502	105.558	113.9	106.764	129.394	99.6634	71.29	68.9956	108.011	128.258
Q9VU39	Q9VU39_DROME	Adenosine kinase, isoform A (EC 2.7.1.-) (EC 2.7.1.20) (Adenosine kinase, isoform C) (GH14845p)	AdenoK CG11255 Dmel_CG11255	974.062	163.51	158.946	234.263	1153.64	1319.1	374.405	349.945	328.144	363.265	429.198	1784.87	343.544	329.109	278.221
Q86BM5	Q86BM5_DROME	A kinase anchor protein 200, isoform D (A kinase anchor protein 200, isoform G)	Akap200 CG13388 Dmel_CG13388	305.533	350.357	288.993	136.58	390.627	353.308	676.846	214.394	266.064	812.876	492.712	644.017	116.013	219.332	383.4
Q00637	SODM_DROME	Superoxide dismutase [Mn], mitochondrial (EC 1.15.1.1)	Sod2 CG8905	2215.04	2494.25	2432.85	2816.03	2707.3	2345.2	2965.77	2782.86	2483.17	4232.92	3267.41	3474.38	3776.22	3368.41	2832.19
Q9W258	Q9W258_DROME	Babos, isoform A (Babos, isoform B) (GH11432p)	babos CG3624 Dmel_CG3624	85.7005	24.6474	913.611	12.0161	57.5773	92.3168	87.0497	107.68	90.6458	23.1182	93.6749	46.3581	126.55	37.1225	100.401
Q24251	ATP5H_DROME	ATP synthase subunit d, mitochondrial (ATPase subunit d)	ATPsynD ATPsyn-d CG6030	1563.27	1398.87	2127.86	1459.67	1298.87	1516.28	612.308	682.508	982.874	4100.46	2683.24	1078.87	404.926	1105.17	897.857
T2FFB7	T2FFB7_DROME	Alanine--tRNA ligase, cytoplasmic (EC 6.1.1.7) (Alanyl-tRNA synthetase)	Aats-ala-RB Aats-ala	1758.2	1810.19	1809.69	1764.57	1988.41	1712.89	1505.12	1577.06	1567.4	1939.97	1706.97	2119.46	2005.67	1654.4	1670.61
Q7K0X9	Q7K0X9_DROME	LD23667p (Syntaxin 7, isoform A) (Syntaxin 7, isoform B)	Syx7 CG5081 Dmel_CG5081	94.5164	92.5438	115.648	59.922	53.6778	64.8407	40.9835	34.398	54.9062	37.4112	50.3778	25.7881	45.7102	38.7113	49.1365
Q9VY76	Q9VY76_DROME	AMP deaminase, isoform E (EC 3.5.4.6)	AMPdeam CG32626 Dmel_CG32626	557.967	645.128	564.27	369.761	467.732	459.194	401.555	375.486	391.221	326.234	284.136	355.718	453.347	444.499	432.5
P54611	VATE_DROME	V-type proton ATPase subunit E (V-ATPase subunit E) (V-ATPase 26 kDa subunit) (Vacuolar proton pump subunit E)	Vha26 CG1088	3107.23	3553.5	3679.12	4431.63	4575.4	3638.45	3593.15	3441.59	3732.01	3963.42	6728.4	6173.45	5183.75	4833.35	3714.66
M9PFG7	M9PFG7_DROME	Kinesin light chain, isoform C	Klc CG5433 Dmel_CG5433	848.96	984.735	934.119	825.361	938.107	832.647	594.46	600.636	670.697	999.878	722.218	813.204	774.16	766.475	717.045
Q7KUB0	Q7KUB0_DROME	Isocitrate dehydrogenase [NADP] (EC 1.1.1.42)	Idh CG7176 Dmel_CG7176	5985.85	6082.62	6544.26	6458.02	6658.63	6194.79	7735.44	6522.44	6227.53	12820.1	8201.78	8664.08	8202.21	8042.45	7178.24
Q9VC57	ATLAS_DROME	Atlastin (EC 3.6.5.-)	atl CG6668	318.267	281.263	290.764	210.651	210.769	295.681	254.817	999.318	196.568	247.259	305.56	188.917	386.302	1041.96	222.752
Q9VV75	Q9VV75_DROME	AT02348p (Ubiquinol-cytochrome c reductase core protein 2, isoform A) (Ubiquinol-cytochrome c reductase core protein 2, isoform B) (EC 1.10.2.2)	UQCR-C2 CG4169 Dmel_CG4169	1134.45	888.782	1239.31	947.184	756.081	925.701	414.358	455.524	710.316	1401.9	1539.2	778.008	269.691	588.236	602.14
X2JB48	X2JB48_DROME	Stress-sensitive B, isoform E	sesB CG16944 Dmel_CG16944	9092.01	6877.45	11590.2	7894.22	7733.59	8090.31	2778.53	3391.59	5428.7	16747.7	12097.6	5387.62	2301.83	5338.78	4211.24
Q9VGP4	Q9VGP4_DROME	LP08082p (Ran binding protein 9) (Ranbp9, isoform A) (Ranbp9, isoform D)	Ranbp9 CG5252 Dmel_CG5252	787.346	919.463	857.151	861.576	994.46	814.321	549.296	603.29	710.048	873.595	864.923	902.699	788.357	756.363	697.397
Q9NHX7	Q9NHX7_DROME	Proteasome subunit beta type (EC 3.4.25.1)	Prosbeta5 beta5 Pros-beta-5 CG12323	1259.92	1374.16	1377.49	1576.64	1660.45	1452.57	1535.31	1523.79	1363.37	1477.03	1441.58	1649.86	1849.36	1708.46	1575.19
M9NCR7	M9NCR7_DROME	Glucosamine-6-phosphate isomerase (EC 3.5.99.6) (Glucosamine-6-phosphate deaminase)	Oscillin CG6957 Dmel_CG6957	30.8917	45.1829	86.7501	53.4899	104.657	53.3265	127.647	102.985	100.006	98.0255	126.438	79.9839	140.505	111.709	98.6068
Q9VKC1	Q9VKC1_DROME	IP16805p (IP16905p) (RH63749p) (Ribosomal protein L7-like, isoform A) (Ribosomal protein L7-like, isoform B) (Ribosomal protein L7-like, isoform C)	RpL7-like CG5317 Dmel_CG5317	481.823	311.262	496.931	485.577	636.105	457.608	460.989	549.44	446.493	606.859	467.333	556.495	641.154	615.709	515.834
Q7K7A9	FEN1_DROME	Flap endonuclease 1 (FEN-1) (EC 3.1.-.-) (Flap structure-specific endonuclease 1)	Fen1 CG8648	485.128	543.917	575.026	412.416	538.223	505.71	258.009	327.411	379.537	360.754	332.719	364.366	418.609	316.216	384.408
Q8MT18	Q8MT18_DROME	CG5028, isoform A (CG5028, isoform B) (EC 1.1.1.41) (RH49423p)	CG5028 Dmel_CG5028	477.909	550.705	593.413	486.057	600.136	556.273	543.23	494.86	545.989	701.949	748.803	616.472	618.381	639.72	559.461
P48601	PRS4_DROME	26S protease regulatory subunit 4 (P26s4)	Rpt2 P26s4 Pros26.4 CG5289	1551.3	1878.18	1759.88	1494.07	1924.86	1581.45	1197.79	1261.21	1430.6	900.367	935.495	1264.73	1603.42	1531.4	1430.35
Q9GU68	IF5A_DROME	Eukaryotic translation initiation factor 5A (eIF-5A)	eIF-5A CG3186	1268.28	1396.17	1215.2	1252.75	1417.9	1208.82	1145.08	1203.91	1115.72	679.39	924.224	1161.78	1577.34	1441.83	1246.67
Q9VTP4	R10AB_DROME	60S ribosomal protein L10a-2	RpL10Ab CG7283	10544.6	10233.5	11060.5	11451.5	11072.7	10712.8	7218.27	8306.87	9961.31	9273.05	9298.84	8182.08	8909.61	10305.2	9330.66
Q9VXI3	Q9VXI3_DROME	CG9911, isoform C (EC 5.3.4.1)	CG9911 Dmel_CG9911	457.403	451.758	575.52	498.703	572.881	482.434	384.272	410.266	343.981	634.475	687.094	477.561	408.3	581.338	450.77
Q9VGR7	Y6693_DROME	J domain-containing protein CG6693	CG6693	39.7633	42.7141	31.0278	49.282	41.2123	49.5281	38.2363	43.365	41.1029	54.0371	70.3225	40.1427	13.0571	21.4397	46.3213
Q9V434	Q9V434_DROME	Asparaginyl-tRNA synthetase, isoform A (Asparaginyl-tRNA synthetase, isoform B) (EC 6.1.1.22) (BcDNA.GH06451)	AsnRS Aats-asn BcDNA.GH06451 CG10687 Dmel_CG10687	668.244	697.58	642.171	542.424	548.542	613.471	609.67	623.572	679.58	637.286	451.466	530.785	635.247	606.729	649.384
Q9VZ64	6PGL_DROME	Probable 6-phosphogluconolactonase (6PGL) (EC 3.1.1.31)	CG17333	219.377	181.199	211.19	193.902	242.579	215.752	299.442	245.519	232.255	152.664	267.755	239.575	273.697	284.122	270.757
Q9V438	Q9V438_DROME	Calcium-binding protein 1, isoform A (EC 5.3.4.1) (Calcium-binding protein 1, isoform B) (LD28038p)	CaBP1 CG5809 Dmel_CG5809	859.655	886.995	905.782	1110.36	1153.55	1105.31	1175.04	1241.99	1093.07	1259.24	1191.43	1141.94	1308.89	1284.19	1241.27
P35220	CTNA_DROME	Catenin alpha	alpha-Cat CG17947	123.04	142.336	157.689	163.356	150.425	137.372	153.854	144.708	177.905	362.483	183.853	163.419	167.667	171.264	153.652
Q9VEB1	Q9VEB1_DROME	IP09655p (Malate dehydrogenase 2) (EC 1.1.1.37) (RE60471p)	Mdh2 l(3)psg7 CG7998 Dmel_CG7998	11311	12148.5	11615.2	13241.6	12303.4	11460.9	16050.7	14094.9	12603.2	20628.4	18154	17450.8	17862.6	16795.7	14822.3
O18335	O18335_DROME	Drab11 (GM06568p) (RE11886p) (Rab11) (Rab11, isoform A) (Rab11, isoform B)	Rab11 Drab11 CG5771 Dmel_CG5771	1563.94	1622.84	1796.74	1453.67	1578.23	1323.4	1209.99	1213.71	1296.24	1254.17	1313.7	1243.72	1252.43	1357.04	1321.59
Q9XYZ9	Q9XYZ9_DROME	Glutathione S transferase E12, isoform A (EC 2.5.1.18) (Glutathione S transferase E12, isoform B) (Glutathione S transferase E12, isoform C) (Glutathione S transferase E12, isoform D)	GstE12 CG16936 Dmel_CG16936	552.322	590.673	640.039	802.761	766.07	703.096	865.867	784.964	868.675	728.881	954.339	992.726	1179.31	933.68	833.793
Q9V9W2	Q9V9W2_DROME	Ribosomal protein L6, isoform A	RpL6 CG11522 Dmel_CG11522	7580.18	6670.89	8006.45	8418.47	7931.97	7932.57	6469.94	8762.2	8450.49	3199.84	8950	8507.94	9349.24	8636.79	8248.26
Q7KN75	Q7KN75_DROME	Dodeca-satellite-binding protein 1, isoform A (Dodeca-satellite-binding protein 1, isoform B) (Dodeca-satellite-binding protein 1, isoform D) (Dodeca-satellite-binding protein 1, isoform E) (Dodeca-satellite-binding protein 1, isoform F) (Dodeca-satellite	Dp1 CG5170 Dmel_CG5170	502.821	569.241	552.895	634.521	638.2	575.881	474.656	476.539	564.257	790.828	616.311	719.344	387.441	542.414	541.968
Q9VXE0	RUXG_DROME	Probable small nuclear ribonucleoprotein G (snRNP-G) (Sm protein G) (Sm-G) (SmG)	SNRPG SmG CG9742	239.07	176.33	164.405	176.934	92.4591	252.833	106.587	282.975	244.204	25.8511	239.687	97.0787	85.0203	143.384	222.183
P11997	LSP1G_DROME	Larval serum protein 1 gamma chain (Hexamerin-1-gamma)	Lsp1gamma Lsp1-g CG6821	109.492	99.3	97.5997	56.4539	95.3429	156.822	402.838	97.8543	133.602	395.615	120.297	118.765	124.35	124.335	152.525
Q9XYM1	Q9XYM1_DROME	Aspartyl tRNA synthetase	AspRS Aats-asp l(2)49Db CG3821	762.774	650.253	584.751	649.672	657.694	700.793	640.26	739.229	733.911	781.968	798.496	779.405	705.693	688.526	737.695
Q9TW62	Q9TW62_DROME	UMP-CMP kinase (EC 2.7.4.14) (Deoxycytidylate kinase) (Uridine monophosphate/cytidine monophosphate kinase)	Dak1 Dak1L CG6092	862.442	1166.48	1035.3	1043.98	1065.8	1128.22	1042.22	1235.52	1131	661.446	579.883	1061.1	1163.08	993.675	1209.42
P55830	RS3A_DROME	40S ribosomal protein S3a (C3 protein)	RpS3A C3 M(4)101 CG2168	9844.48	9814.47	10030.8	8519.63	10261.2	9169.39	7442.12	8292.37	9048.82	8035.32	7014.27	7688.58	9289.08	10027.4	8858.53
P08879	NDKA_DROME	Nucleoside diphosphate kinase (NDK) (NDP kinase) (EC 2.7.4.6) (Abnormal wing disks protein) (Killer of prune protein)	awd K-pn CG2210	14264.8	22720	19497.8	22991.3	21597.6	15167.2	27436.2	18269	22045	15622.5	18042.2	19917.3	29528.3	18097.9	21804.6
Q9VCD9	Q9VCD9_DROME	CG6000, isoform C (CG6000, isoform D)	CG6000 Dmel_CG6000	99.3257	74.5859	20.5843	86.2365	111.58	121.477	110.218	115.325	112.952	50.345	77.3424	15.7957	57.5275	76.4312	122.941
Q9VGF7	Q9VGF7_DROME	Glutamate carrier 1, isoform A (Glutamate carrier 1, isoform B) (SD15982p)	GC1 CG18347 Dmel_CG18347	313.26	246.447	292.581	191.549	223.439	276.102	225.987	310.87	355.737	398.834	422.517	220.419	162.635	286.853	290.97
Q9VE79	Q9VE79_DROME	Uncharacterized protein (EC 3.2.-.-)	CG14309 Dmel_CG14309	396.339	375.805	375.278	171.571	166.346	177.799	210.002	177.743	240.15	253.028	231.344	184.284	179.113	248.515	201.225
Q9W1Q5	Q9W1Q5_DROME	CG3520 (FI21439p1)	CG3520-RA CG3520 Dmel_CG3520	91.6198	80.1599	68.5872	81.5879	107.264	85.9258	80.8018	89.0567	72.9924	56.0326	86.5082	78.3215	57.6173	69.7499	90.7381
Q8T6B9	PUF68_DROME	Poly(U)-binding-splicing factor half pint (Protein half pint) (68 kDa poly(U)-binding-splicing factor) (PUF60 homolog)	pUf68 hfp CG12085	211.393	212.427	220.938	197.59	393.649	364.521	215.264	179.756	229.576	180.935	218.427	270.476	260.205	287.271	268.614
Q9V3W0	Q9V3W0_DROME	GM01181p (UK114, isoform A) (UK114, isoform B)	UK114 CG15261 Dmel_CG15261	243.701	218.319	258.217	315.325	243.383	286.408	422.407	360.198	344.502	340.629	297.346	382.526	441.669	429.078	384.201
Q9VBU4	Q9VBU4_DROME	RH66629p (Uncharacterized protein) (EC 5.2.1.8)	CG11858 Dmel_CG11858	65.3631	92.7209	68.8295	56.5167	90.8362	59.6089	68.2432	62.1597	69.0505	51.3527	64.1725	59.0472	81.2341	92.3814	67.6268
Q9VU02	SMD1_DROME	Probable small nuclear ribonucleoprotein Sm D1 (Sm-D1) (snRNP core protein D1)	SmD1 snRNP69D CG10753	443.941	409.431	334.686	363.267	338.25	410.839	252.381	381.994	390.165	137.049	246.415	196.785	322.82	385.819	376.939
Q9VXZ8	Q9VXZ8_DROME	BcDNA.GH02901 (MIP13254p) (Pudgy, isoform A) (Pudgy, isoform B) (Pudgy, isoform C) (EC 6.2.1.3) (Pudgy, isoform D)	pdgy BcDNA.GH02901 CG9009-RA CG9009 Dmel_CG9009	24.2527	15.0465	85.1998	33.5092	7.57955	19.9634	48.6762	37.6853	26.4384	46.7068	31.5759	47.1734	11.4733	40.7397	37.4974
Q9VYR1	Q9VYR1_DROME	Regucalcin homologue (Regucalcin, isoform A) (Regucalcin, isoform B) (Regucalcin, isoform C) (SD03837p)	regucalcin CG1803 Dmel_CG1803	206.681	207.428	238.273	515.305	233.34	372.367	974.722	554.58	619.138	2185.42	1536.06	1263.73	553.113	664.829	646.852
Q9VAM6	CISD2_DROME	CDGSH iron-sulfur domain-containing protein 2 homolog	Cisd2 CG1458	679.537	387.649	644.919	377.344	395.542	495.43	229.896	265.231	383.685	665.06	548.237	248.498	134.653	351.869	345.916
X2JEY9	X2JEY9_DROME	Sec16 ortholog, isoform J	Sec16 CG32654 Dmel_CG32654	99.2747	114.785	91.2098	111.339	112.627	101.3	113.539	110.56	116.187	118.984	137.378	129.551	145.256	125.111	116.095
T1W131	T1W131_DROME	FI23937p1	CG1749-RA	611.062	587.913	564.503	440.561	570.479	482.567	549.331	481.763	401.309	358.735	468.387	427.644	519.357	499.754	540.763
Q7K0B6	Q7K0B6_DROME	Glutathione S transferase T1 (EC 2.5.1.18) (RE63575p)	GstT1 CG30000 Dmel_CG30000	700.373	637.566	750.681	735.925	758.971	685.368	759.032	756.111	710.397	949.423	924.502	902.46	964.758	849.354	785.097
E1JJI5	E1JJI5_DROME	Casein kinase ialpha, isoform D (Casein kinase ialpha, isoform E) (EC 2.7.11.-) (Casein kinase ialpha, isoform F)	CkIalpha CG2028 Dmel_CG2028	32.3635	1157.02	37.7533	51.5887	29.079	58.1788	41.2081	37.6154	57.2314	34.5092	69.3937	71.0459	14.9723	42.4504	49.5847
Q9VTZ0	Q9VTZ0_DROME	GH08269p (Trailer hitch, isoform A) (Trailer hitch, isoform B)	tral BEST:GH08269 CG10686 Dmel_CG10686	2497.4	2938.62	2874.92	294.943	642.04	275.935	303.113	317.528	277.314	85.0212	83.261	79.9536	405.069	283.184	320.167
Q8MMD2	Q8MMD2_DROME	Epidermal growth factor receptor pathway substrate clone 15, isoform B	Eps-15 CG16932 Dmel_CG16932	31.4138	42.0627	4.21194	23.9105	29.9018	33.553	48.6226	46.4775	49.876	170.921	61.5844	60.208	32.8854	56.3242	46.4106
Q9XZ63	ARMET_DROME	Mesencephalic astrocyte-derived neurotrophic factor homolog (DmMANF) (MANF/CDNF-like protein)	Manf ARP-like CG7013	250.797	188.845	205.477	216.623	250.768	248.504	343.298	397.48	334.276	367.252	316.713	243.255	417.017	435.809	357.729
X2JEX7	X2JEX7_DROME	Ubiquitin-specific protease 7, isoform C	Usp7 CG1490 Dmel_CG1490	2734.9	2428.69	2908.97	3971.77	3917.84	3081.54	3408.26	2908.01	3036.56	4314.2	7430.34	17069.2	6821.74	4402.82	3362.01
M9PF16	M9PF16_DROME	Beta spectrin, isoform B	beta-Spec CG5870 Dmel_CG5870	207.192	326.536	115.823	295.314	213.384	231.183	452.008	390.227	420.865	1117.81	791.521	697.044	358.257	417.044	386.944
Q9V3E3	Q9V3E3_DROME	GM06185p (Mitochondrial ribosomal protein L50) (RE06140p)	mRpL50 CG8612 Dmel_CG8612	92.3129	71.5777	97.8835	47.157	54.4235	73.7771	70.727	64.145	41.7589	42.222	38.8188	46.497	64.5774	33.6006	74.5821
B7Z025	B7Z025_DROME	Dizzy isoform BII (PDZ domain-containing guanine nucleotide exchange factor, isoform B) (PDZ domain-containing guanine nucleotide exchange factor, isoform D)	PDZ-GEF dzy Gef26 CG9491 Dmel_CG9491	7.55286	87.7018	62.208	9.02009	354.491	213.07	59.6552	41.1379	3.03511	25.6431	13.4377	569.755	4.69489	36.7368	17.6385
Q9V521	PPO2_DROME	Phenoloxidase 2 (PO A3) (EC 1.14.18.1) (Phenoloxidase subunit A3) (Processed phenoloxidase A3) (Pro-phenoloxidase A3)	PPO2 proPo-A3 proPO45 CG8193	24.5068	22.6505	9.89396	51.0486	30.8146	40.8274	126.656	83.49	82.51	200.759	180.225	124.498	68.2309	79.736	83.8334
Q9VNX4	Q9VNX4_DROME	Delta-1-Pyrroline-5-carboxylate dehydrogenase 1, isoform A (EC 1.2.1.-) (EC 1.2.1.88) (Delta-1-Pyrroline-5-carboxylate dehydrogenase 1, isoform B) (Delta-1-Pyrroline-5-carboxylate dehydrogenase 1, isoform D) (Delta-1-Pyrroline-5-carboxylate dehydrogenase	P5CDh1 CG7145-RB CG7145 Dmel_CG7145	345.61	338.848	230.872	327.027	324.603	405.415	477.658	428.59	418.401	666.765	524.815	492.456	422.018	464.705	469.877
Q9VTB0	Q9VTB0_DROME	CG8003, isoform A (CG8003, isoform B) (LD35289p)	CG8003 Dmel_CG8003	469.956	588.988	492.108	630.934	683.559	598.331	457.631	476.779	634.996	428.367	644.106	685.257	468.26	518.144	552.347
Q9VXY7	LSD2_DROME	Lipid storage droplets surface-binding protein 2 (Lsd2)	Lsd-2 CG9057	1331.92	1645.38	1530.51	1449.07	1541.32	1184.07	732.876	877.604	1144.72	1182.64	1101.94	1072.6	752.024	1038.77	1012.65
Q7K5K3	Q7K5K3_DROME	GH08474p (Uncharacterized protein, isoform A) (Uncharacterized protein, isoform D) (EC 1.2.4.1)	CG11876 Dmel_CG11876	406.344	441.944	440.16	539.838	443.969	412.094	552.299	555.575	470.965	432.233	622.972	687.536	600.429	685.236	548.608
A8E6L6	A8E6L6_DROME	FI01906p (O-fucosyltransferase 1, isoform B) (EC 2.4.1.-) (EC 2.4.1.221)	O-fut1 CG12366 Dmel_CG12366	126.966	129.048	109.558	128.913	145.06	112.618	128.756	127.034	124.567	134.445	109.187	156.765	190.778	137.192	131.957
D2NUJ1	D2NUJ1_DROME	TA01420p	primo-1-RB	176.575	203.992	176.2	222.458	148.68	204.252	228.133	250.53	217.792	101.067	233.252	311.12	289.843	174.989	245.52
P25160	ARL1_DROME	ADP-ribosylation factor-like protein 1	Arl1 Arf72A arl CG6025	55.0552	57.0494	47.4382	75.1982	75.9495	68.3039	63.7096	45.2302	65.4669	32.8315	74.3448	91.1384	73.4181	76.8139	64.1715
Q7KTW5	Q7KTW5_DROME	CG9391, isoform A (EC 3.1.3.25) (CG9391, isoform C) (RE10407p)	CG9391 Dmel_CG9391	359.191	460.851	389.667	456.839	238.265	306.852	432.635	426.466	430.228	368.605	442.001	424.204	344.551	347.331	422.601
Q94523	SDHA_DROME	Succinate dehydrogenase [ubiquinone] flavoprotein subunit, mitochondrial (EC 1.3.5.1) (Flavoprotein subunit of complex II) (FP) (Succinyl coenzyme A synthetase flavoprotein subunit)	SdhA Scs-fp CG17246	542.877	538.692	596.803	579.452	472.488	500.803	474.03	447.935	492.763	506.438	953.421	538.468	404.555	494.065	510.543
Q8T0Q4	Q8T0Q4_DROME	GH13992p (Shrub)	shrb Vps32 CG8055 Dmel_CG8055	301.141	260.154	333.733	2628.05	267.352	247.083	260.072	243.838	235.332	2456.79	293.335	3248.42	278.375	331.425	269.316
Q9VAD0	Q9VAD0_DROME	Acid phosphatase 1, isoform A (EC 3.1.3.2) (RE14694p)	Acph-1 CG7899 Dmel_CG7899	424.287	517.861	501.636	561.659	540.746	522.039	598.487	583.654	479.916	492.114	509.091	577.739	522.14	605.882	612.97
M9PFS8	M9PFS8_DROME	CG9705, isoform C	CG9705 Dmel_CG9705	435.061	465.559	493.538	343.089	617.705	439.284	419.209	392.786	355.016	335.576	364.223	185.078	515.351	470.643	450.079
Q9VQK7	Q9VQK7_DROME	CG3605, isoform A (CG3605, isoform B) (LD45152p)	CG3605 Dmel_CG3605	86.7386	84.6693	84.2498	141.08	105.814	70.7085	166.395	42.6833	47.6118	212.94	228.371	199.15	228.32	207.575	75.5334
Q9VCG0	Q9VCG0_DROME	RE56765p (Uncharacterized protein)	CG13599 Dmel_CG13599	30.4058	219.332	30.692	31.6169	327.899	47.4538	13.4568	109.025	21.8251	189.089	158.015	186.008	317.477	232.72	22.4916
P25867	UBCD1_DROME	Ubiquitin-conjugating enzyme E2-17 kDa (EC 2.3.2.23) (E2 ubiquitin-conjugating enzyme D1) (Protein effete) (Ubiquitin carrier protein) (Ubiquitin-protein ligase)	eff UbcD1 CG7425	1318.26	1472.82	1344.53	1721.3	1703.52	1813.73	1474.02	1540.41	1495.2	1513.22	1754.12	1874.02	1961.83	1604.43	1748.13
Q23997	C5210_DROME	Chitinase-like protein CG5210 (Drosophila Schneider line-2 47-kDa protein) (DmDS47)	CG5210	455.531	451.159	556.315	673.383	645.688	472.778	528.807	461.928	417.652	1096.98	919.882	618.036	699.002	605.074	528.403
X2JE06	X2JE06_DROME	Ribosomal protein L24, isoform B (Ribosomal protein L24, isoform C)	RpL24 CG9282 Dmel_CG9282	5219.82	5839.06	6009.65	5757.84	5993.73	5256.54	3064.71	4137.18	4854.26	2218.54	4086.28	3655	5646.89	5581.3	4549.1
Q9VDY8	Q9VDY8_DROME	MIP08680p (Phosphatidylinositol transfer protein) (Vibrator, isoform A) (Vibrator, isoform C)	vib PITP vib-RA CG5269 Dmel_CG5269	533.722	536.819	559.056	561.825	520.073	519.884	463.291	512.712	518.078	587.859	614.722	642.428	470.841	529.142	540.39
Q24478	CP190_DROME	Centrosome-associated zinc finger protein CP190 (Protein enhancer of mod(mdg4)4-1) (dMAP190)	Cp190 E(mod)4-1 CG6384	34.8883	35.2943	26.162	82.9101	89.6796	75.7973	89.7993	89.0561	94.1805	103.063	127.051	74.7705	80.3133	63.503	92.0816
Q23972	SMG_DROME	Protein Smaug	smg CG5263	229.519	204.098	177.709	66.7367	45.4813	73.6522	56.4181	82.5907	53.6392	108.314	185.222	200.351	33.3263	36.1359	77.5477
A8DYI6	A8DYI6_DROME	Prohibitin 2, isoform E	Phb2 l(2)03709 CG15081 Dmel_CG15081	2379.91	1698.44	2841.06	1923.97	1600.37	1927.14	593.787	735.433	1195.31	2216.68	2357.56	910.068	451.882	1183.09	926.82
Q9XZ10	Q9XZ10_DROME	V-type proton ATPase subunit a	Vha100-1 CG1709 Dmel_CG1709	62.5059	68.1925	52.9811	64.907	48.34	69.8321	39.686	21.7604	35.6548	47.4622	62.0864	30.5181	19.2874	54.1196	43.2936
A0A023GQA5	A0A023GQA5_DROME	Lethal (2) 37Cc, isoform D	l(2)37Cc CG10691 Dmel_CG10691	3168.57	2549.83	4271.43	2746.12	2224.05	2520.36	864.758	1033.19	1480.46	3560.86	3169.04	1316.47	618.231	1482.01	1366.05
Q9NHD5	SAN_DROME	Probable N-acetyltransferase san (EC 2.3.1.-) (Protein separation anxiety)	san span CG12352	232.099	221.881	186.285	275.04	224.236	266.102	285.718	286.788	258.339	80.8728	372.729	346.902	305.468	289.385	303.092
Q9VFE4	RS5B_DROME	40S ribosomal protein S5b	RpS5b RpS5 CG7014	2246.21	2194.43	3041.7	2711.79	2493.05	2657.72	2028.3	2145.49	2195.15	2451.07	2698.9	2504.42	2946.54	3085.16	2489.74
Q9VKD3	NFS1_DROME	Probable cysteine desulfurase, mitochondrial (EC 2.8.1.7)	CG12264	286.11	262.004	285.777	176.618	236.223	234.05	234.886	211.72	213.602	201.468	210.109	223.4	271.89	303.623	246.405
Q9VUR3	AIMP2_DROME	Probable aminoacyl tRNA synthase complex-interacting multifunctional protein 2 (Probable multisynthase complex auxiliary component p38)	CG12304	804.54	862.183	875.024	264.994	733.055	802.761	689.013	688.862	708.975	625.192	680.327	695.357	848.363	835.252	791.376
M9PBH7	M9PBH7_DROME	Rac1, isoform B	Rac1 CG2248 Dmel_CG2248	141.848	122.858	162.556	185.491	205.786	190.307	173.216	198.547	257.355	299.135	237.947	166.861	115.687	207.799	203.661
Q7YU24	MARF_DROME	Transmembrane GTPase Marf (EC 3.6.5.-) (Mitochondrial assembly regulatory factor) (Mitofusin)	Marf dmfn CG3869	1368.9	1315.99	1252.63	1462.94	1559.25	1100.06	1366.94	1408.13	1399.49	1155.47	1335.24	1311.83	1428.66	1391.57	1411.55
Q9VEV7	Q9VEV7_DROME	LD36454p (Uncharacterized protein) (EC 2.5.1.60)	CG17565 Dmel_CG17565	76.1268	96.2114	90.7891	107.716	104.879	88.4382	128.807	118.786	103.675	158.442	111.504	122.221	146.351	144.478	123.039
M9PD75	M9PD75_DROME	Porin, isoform D (Porin, isoform E)	porin CG6647 Dmel_CG6647	3394.55	2833.22	4220.55	3482.66	2978.8	3109.74	1397.95	1411.52	2119.48	4949.16	5078.89	2575.81	1058.94	2354.09	2039.07
Q94529	GS1_DROME	Probable pseudouridine-5'-phosphatase (EC 3.1.3.96) (GS1-like protein) (Pseudouridine-5'-monophosphatase) (5'-PsiMPase)	Gs1l CG15441	211.182	214.987	161.272	189.975	163.046	204.596	295.415	218.886	241.462	304.58	359.225	340.169	255.929	250.158	263.609
Q95U30	Q95U30_DROME	Alpha-Esterase-5, isoform A (EC 3.1.1.-) (EC 3.1.1.1) (GH12017p)	alpha-Est5 CG1089 Dmel_CG1089	117.409	84.4711	161.965	94.8684	117.039	119.857	165.954	144.227	124.762	183.441	259.339	155.993	163.57	165.425	157.269
M9PG47	M9PG47_DROME	Ribosomal protein S26, isoform D (Ribosomal protein S26, isoform E)	RpS26 CG10305 Dmel_CG10305	928.926	1039.57	876.149	1031.76	952.762	916.19	931.408	1135.86	961.965	1257.34	721.993	736.284	1305.86	1153.11	1088.53
Q9W2N5	Q9W2N5_DROME	CG3295 (GH10162p)	CG3295 Dmel_CG3295	17.4181	27.0354	16.4318	7.05495	7.57702	16.4208	8.83939	13.0162	17.7724	14.7957	21.5746	5.24748	6.71718	5.40838	13.9634
Q9I7K5	TMEDE_DROME	Transmembrane emp24 domain-containing protein eca (Protein eclair)	eca CG33104	34.0509	29.7745	34.6103	28.6703	40.7718	35.2044	9.74998	19.8696	8.30137	38.2523	39.7784	25.4375	21.6103	17.8882	20.6797
Q9VD14	Q9VD14_DROME	GH07286p (Uncharacterized protein, isoform A) (Uncharacterized protein, isoform B)	CG13850 Dmel_CG13850	172.328	165.754	154.077	133.668	98.6971	142.888	103.144	111.647	149.838	107.786	121.23	56.891	58.7947	99.0736	131.065
Q9VAC1	Q9VAC1_DROME	CG7920, isoform A (CG7920, isoform C) (GM14349p)	CG7920 Dmel_CG7920	1862.63	1877.2	1785.27	2081.32	1792.52	1779.17	2551.73	2326.78	2310.56	5208.94	3398.88	3327.8	2928.7	2894.54	2442.94
M9PF40	M9PF40_DROME	Lethal (3) 01239, isoform B	l(3)01239 CG6302 Dmel_CG6302	421.359	502.37	448.187	435.45	522.54	426.643	540.781	504.937	475.485	884.613	558.32	545.834	627.231	491.907	537.858
Q9VSS1	Q9VSS1_DROME	Pixie, isoform A (EC 3.6.1.3) (Pixie, isoform B) (RE71924p)	pix CG5651 Dmel_CG5651	396.624	399.636	432.871	474.11	457.678	381.544	567.742	557.088	547.02	558.935	654.872	625.703	521.341	540.131	553.721
Q9W0E4	Q9W0E4_DROME	Puromycin sensitive aminopeptidase, isoform A (Puromycin sensitive aminopeptidase, isoform B) (Puromycin sensitive aminopeptidase, isoform D) (Puromycin sensitive aminopeptidase, isoform F) (Puromycin sensitive aminopeptidase, isoform H) (EC 3.4.11.-) (Pu	Psa CG1009 Dmel_CG1009	691.015	749.981	766.494	806.312	876.586	740.856	979.975	950.807	916.828	984.849	958.738	1095.07	1295.12	993.258	978.25
Q8SX43	Q8SX43_DROME	Sulfhydryl oxidase (EC 1.8.3.2)	Alr CG12534	4823.14	5510.79	4649.79	4135.3	4449.22	4631.3	4473.72	4566.68	3622.64	350.577	4380.8	4138.54	5985.5	4032.48	4967.4
Q9W0H6	Q9W0H6_DROME	CG9149 (EC 2.3.1.16)	CG9149 Dmel_CG9149	830.008	980.967	906.615	919.167	897.331	861.079	1048.93	911.205	818.807	1045.05	991.69	1146.72	1358.63	1016.84	1031.33
Q9VKB2	Q9VKB2_DROME	Ced-12 (FI01538p) (PH domain protein CED-12)	Ced-12 Ced-12-RA CG5336 Dmel_CG5336	93.5943	82.6899	73.9335	118.252	129.514	174.971	141.3	126.694	152.917	92.1243	110.603	118.115	99.4054	93.1052	162.669
Q9VPN5	Q9VPN5_DROME	Hsp70/Hsp90 organizing protein homolog (LD03220p)	Hop CG2720 Dmel_CG2720	2366.1	2866.02	3001.57	2269.94	2767.84	1891.62	2098.91	2194.19	1951.73	1869.2	1824.68	1941.47	2953.55	2403.45	2258.55
Q8SYS2	Q8SYS2_DROME	RE38869p	Mal-B2 CG14935	39.9613	34.1133	29.5127	33.4591	23.1115	30.4601	31.8719	39.4538	30.5864	23.3642	26.4566	25.6353	35.5686	30.4184	37.3674
M9PFF0	M9PFF0_DROME	60S ribosomal protein L13	RpL13 CG4651 Dmel_CG4651	10289.7	10491.6	10995	9718.48	10411.8	9812.32	7221.52	8703.47	9359.03	10829.7	8722.95	8803.3	10343	10930.4	9462.51
X2J950	X2J950_DROME	Ribosomal protein S13, isoform C	RpS13 CG13389 Dmel_CG13389	5978.34	6322.38	6476.64	6918.59	6702.88	6622.12	4856.43	5871.7	6202.61	7966.61	6770.41	6114.77	7991.78	7501.64	6382.2
Q9GSP5	Q9GSP5_DROME	SR protein kinase 1	SRPK CG8174	162.577	294.546	495.204	407.775	466.305	427.625	99.3804	106.962	99.0069	81.5953	81.1941	542.353	780.108	97.402	74.9423
X2JEL4	X2JEL4_DROME	Ric8a, isoform B	ric8a CG15797 Dmel_CG15797	230.613	168.668	179.306	222.917	209.383	246.441	174.682	230.839	248.953	41.1803	187.947	204.604	179.466	206.234	240.261
H1UUN5	H1UUN5_DROME	FI18232p1	CG14043-RA	22.3336	24.2956	32.5097	39.129	26.1281	24.9123	29.8032	20.8553	40.8906	74.3518	33.4017	23.0993	2.77337	34.888	27.8504
Q9VJI9	NUBP1_DROME	Cytosolic Fe-S cluster assembly factor NUBP1 homolog	CG17904	92.9566	110.24	97.4712	54.2357	108.947	73.8027	82.656	94.1225	85.0571	47.703	56.1527	71.0822	91.1624	138.209	92.1454
Q9VJ45	Q9VJ45_DROME	UDP-glucuronosyltransferase (EC 2.4.1.17)	BEST:LD25345 CG17322 Dmel_CG17322	98.8512	93.8043	127.728	79.4814	49.8167	71.6379	16.4688	20.6504	40.3312	71.5103	43.4818	12.3456	24.4923	40.8375	17.4654
Q8MLY8	RS8_DROME	40S ribosomal protein S8	RpS8 CG7808	9012.94	8558.11	9931.7	9702.7	10373.2	9132.14	6321.78	7870.35	8782.18	4920.6	6941.98	7553.06	10795	9530.56	8617.95
Q9VXI6	Q9VXI6_DROME	Cytochrome b-c1 complex subunit 7	UQCR-14 CG3560 Dmel_CG3560	68.4378	61.2907	79.7144	61.8251	24.6992	63.0375	47.7212	71.7791	50.0149	107.216	110.338	76.281	69.107	47.2672	67.547
Q8MZ78	Q8MZ78_DROME	AT27946p	Gale CG12030	194.232	208.733	181.133	165.094	214.001	204.644	233.089	333.754	279.73	332.735	231.907	328.96	327.94	252.381	285.785
Q9VB22	Q9VB22_DROME	LD33695p (Partner of inscuteable) (Pins protein) (RE22964p)	pins raps CG5692 Dmel_CG5692	207.483	232.348	241.008	182.322	237.525	244.38	130.577	141.187	203.005	99.1334	123.183	225.558	206.552	135.827	189.218
Q95RI5	FAXC_DROME	Failed axon connections	fax CG4609	418.411	475.557	429.227	1953.01	2169.11	1890.85	1680.49	2097.19	2106.02	3089.08	2687.29	2957.85	2205.32	2443.55	2086.94
X2J935	X2J935_DROME	Nedd8, isoform B	Nedd8 CG10679 Dmel_CG10679	6.19959	1.15879	1.30994	1.27544		2.45886		5.97768	5.64428	3.60235		1.04954	1.37162	3.15686
Q9N6D7	Q9N6D7_DROME	FI03258p (Hiiragi, isoform A) (Hiiragi, isoform B) (Hiiragi, isoform C) (EC 2.7.7.19) (Poly A polymerase) (RE09914p)	hrg hrg-RA PAP CG9854 Dmel_CG9854	104.457	101.987	90.2348	155.661	223.716	179.132	161.489	101.455	163.157	113.958	75.1137	236.1	189.474	513.271	163.728
Q9VDI1	Q9VDI1_DROME	LD46328p (Syndapin, isoform B)	Synd syndapin CG33094 Dmel_CG33094	36.7966	801.287	77.7679	91.6848	850.75	66.5927	95.6642	91.4232	67.7578	123.442	141	148.979	121.885	99.7441	93.9452
Q9VB10	Q9VB10_DROME	CG5590 (EC 1.1.1.-) (GH01709p)	CG5590 Dmel_CG5590	740.675	708.364	694.151	757.218	777.236	780.304	728.615	834.572	817.286	1039.71	836.428	875.064	789.406	851.247	861.141
E1JJ73	E1JJ73_DROME	CG1307, isoform C (CG1307, isoform E) (EC 3.1.1.29)	CG1307 Dmel_CG1307	310.089	241.505	272.766	279.466	266.724	268.209	149.564	153.312	213.28	234.398	196.269	109.642	204.668	207.402	210.048
H1ZYG4	H1ZYG4_DROME	Putative uncharacterized protein Rheb	Rheb	56.7445	68.7712	55.7766	48.8005	28.3212	38.5083	62.6781	56.7663	60.1099	64.8361	109.017	24.3764	17.1052	39.391	58.6199
Q9W401	CISY_DROME	Probable citrate synthase, mitochondrial (EC 2.3.3.16) (Protein knockdown)	kdn l(1)G0030 CG3861	675.5	829.518	914.747	1943.81	1284.32	1276.19	3025.94	2216.5	2131.81	5307.62	4747.7	4313.04	3057.59	2972.49	2372.34
Q9W374	Q9W374_DROME	Dihydropyrimidine dehydrogenase (GH13260p) (Suppressor of rudimentary) (EC 1.3.1.1) (EC 1.3.1.2) (EC 1.3.5.2)	su(r) CG2194-RC Pyd1 Reg-3 CG2194 Dmel_CG2194	205.686	845.7	189.023	82.759	23.034	57.1676	120.958	78.2713	75.4817	269.631	179.164	163.736	330.631	244.103	94.1036
Q9VCC6	Q9VCC6_DROME	CG6178 (EC 2.3.1.86) (EC 6.2.1.3) (GM05240p) (RE32988p)	CG6178 Dmel_CG6178	145.362	60.0919	147.632	313.264	125.071	83.497	176.717	264.84	139.199	214.926	430.479	419.438	460.613	139.645	181.373
Q9VJ38	RM13_DROME	39S ribosomal protein L13, mitochondrial (L13mt) (MRP-L13)	mRpL13 CG10603	82.3884	100.717	83.6497	59.769	101.356	108.362	137.821	74.9274	84.4932	118.045	125.997	58.2591	185.706	94.2371	119.167
Q8INH6	Q8INH6_DROME	FI18373p1 (Uncharacterized protein, isoform C) (EC 3.4.11.-)	CG32473-RC CG32473 Dmel_CG32473	102.982	131.096	70.8203	107.787	25.8063	98.3537	103.244	91.4258	64.9333	53.0105	38.6497	57.1631	139.853	82.5474	107.833
A8DYI3	A8DYI3_DROME	Uncharacterized protein, isoform B (EC 4.1.1.32)	CG10924 Dmel_CG10924	299.315	241.834	162.108	261.071	143.193	280.039	312.034	257.932	224.413	325.827	459.748	406.049	369.769	289.482	313.925
A8JQZ7	A8JQZ7_DROME	Flyers-cup, isoform E	f-cup CG9611 Dmel_CG9611	87.1335	114.725	11.8512	85.986	15.8884	99.4308	24.5036	19.2348	164.53	19.1963	186.962	223.917	171.442	255.363	10.424
Q8IGN1	Q8IGN1_DROME	RE59174p	CG18787	20.4393	33.7695	18.6674	6.82695	17.5756	15.8734	16.2628	12.8102	19.6634	10.706	17.392	13.0087	4.81215	3.8656	16.6019
Q9VQ94	Q9VQ94_DROME	LP05220p (Sec24CD ortholog, isoform A) (Sec24CD ortholog, isoform B)	Sec24CD gho CG10882 Dmel_CG10882	484.949	583.841	491.792	681.179	642.086	594.788	570.572	647.794	712.189	1211.14	858.162	819.579	653.234	703.085	668.729
Q9V3Y0	Q9V3Y0_DROME	Lethal (2) 35Be	l(2)35Be CG4140 Dmel_CG4140	90.9087	113.305	84.8716	103.914	86.9754	102.805	132.546	122.595	105.397	119.893	22.7281	77.6862	72.8401	71.6253	132.602
Q9VF89	RM09_DROME	39S ribosomal protein L9, mitochondrial (L9mt) (MRP-L9)	mRpL9 CG4923	49.1192	58.2458	54.2121	45.5229	47.8115	49.4358	46.6796	70.4808	38.2078	107.051	74.5785	79.1796	64.5635	52.2202	62.0251
Q9VIS4	Q9VIS4_DROME	tRNA-dihydrouridine(47) synthase [NAD(P)(+)] (EC 1.3.1.-) (tRNA-dihydrouridine synthase 3)	CG10463 Dmel_CG10463	41.6305	40.3054	32.2531	36.1651	38.4545	49.8493	66.1539	41.6374	43.167	35.3961	48.6786	74.2159	66.3073	53.22	58.7524
X2JAB9	X2JAB9_DROME	Vinculin, isoform B (Vinculin, isoform C)	Vinc CG3299 Dmel_CG3299	398.512	494.291	391.325	485.008	480.675	459.856	515.485	481.024	456.147	832.764	576.537	580.315	514.236	471.69	537.604
M9PE14	M9PE14_DROME	Mitochondrial ribosomal protein L23, isoform C (Mitochondrial ribosomal protein L23, isoform D)	mRpL23 CG1320 Dmel_CG1320	185.843	106.755	147.934	252.878	182.623	227.818	266.298	266.83	249.437	204.887	262.795	193.797	189.334	195.347	281.409
Q9VYG8	Q9VYG8_DROME	CG15717-PA (RE15818p) (RE20610p) (Uncharacterized protein, isoform A) (EC 1.-.-.-) (Uncharacterized protein, isoform C) (Uncharacterized protein, isoform E)	CG15717 Dmel_CG15717	300.906	342.529	285.108	276.176	271.159	281.454	277.234	273.034	308.066	28.3047	265.008	298.175	272.575	131.893	306.97
Q9U740	Q9U740_DROME	Liquid facets (Fragment)	lqf CG8532	76.8817	92.1108	75.7476	70.9038	54.7075	90.7992	130.295	128.528	88.4975	132.16	146.07	102.295	118.961	124.4	130.334
Q8T8R1	Y3800_DROME	CCHC-type zinc finger protein CG3800	CG3800	464.187	365.013	546.698	218.834	476.164	371.052	249.564	248.855	303.537	266.44	221.745	154.132	427.598	368.189	324.638
P36241	RL19_DROME	60S ribosomal protein L19	RpL19 M(2)60E CG2746	2994.15	3274.09	3653.36	3447.36	3529.11	2858.22	2098.23	2597.45	2815.12	4070.67	3640.1	3511.17	3713.32	3350.47	2810.74
A1ZBJ2	A1ZBJ2_DROME	CG7461, isoform B (EC 1.3.99.-) (CG7461, isoform C)	CG7461 Dmel_CG7461	1010.04	1212.19	1075.46	1256.29	1165.97	1048.96	908.847	989.568	1092.86	1705.83	1468.97	1431.33	1100.74	1297.41	1091.44
Q8T6I0	Q8T6I0_DROME	EH domain containing protein (Putative achaete scute target 1, isoform B)	Past1 EHD CG6148 Dmel_CG6148	465.687	413.596	502.067	496.927	466.122	503.559	459.284	534.167	597.951	865.853	749.919	744.842	647.857	561.931	554.589
Q9VTZ4	Q9VTZ4_DROME	LD02044p (Nesthocker) (EC 5.4.2.3)	nst CG10627 Dmel_CG10627	195.364	198.861	101.408	237.162	194.716	270.45	332.393	306.392	297.719	314.378	392.644	396.169	374.342	306.722	337.571
Q9VQD8	Q9VQD8_DROME	Actin-related protein 2/3 complex subunit 5	Arpc5 p16-ARC CG9881 Dmel_CG9881	231.187	292.306	233.801	376.453	350.923	417.597	490.05	502.75	474.745	400.937	592.39	666.002	743.356	606.698	523.617
Q9VQL1	Q9VQL1_DROME	LP20978p (Uncharacterized protein, isoform A) (Uncharacterized protein, isoform B) (EC 6.1.1.11)	SerRS CG17259 Dmel_CG17259	1849.93	1981.75	2206.53	2069.9	2368.21	1936.37	1939.7	1954.52	1917.22	2199.11	1827.27	2303.12	2689.35	2358.15	2159.2
H8F4T6	H8F4T6_DROME	FI19911p1 (Uncharacterized protein, isoform B) (EC 1.3.1.38)	CG16935-RA CG16935 Dmel_CG16935	286.051	297.717	262.377	302.872	244.679	280.59	331.029	317.968	279.372	421.429	396.578	374.59	414.059	399.398	345.253
M9PF42	M9PF42_DROME	Connector of kinase to AP-1, isoform G	Cka CG7392 Dmel_CG7392	82.7205	57.0822	74.0247	115.503	60.7527	106.618	116.434	125.436	112.641	177.481	152.954	157.611	98.9137	120.422	129.378
Q9VMY9	Q9VMY9_DROME	Dihydropterin deaminase (EC 3.5.4.3) (LD44207p) (RE08243p)	DhpD CG18143 Dmel_CG18143	241.935	227.006	240.551	240.489	224.306	237.065	277.216	254.637	207.542	225.14	234.42	266.046	223.577	207.872	285.606
Q9VMQ9	Q9VMQ9_DROME	Clot protein (Clot, isoform A) (Clot, isoform B) (Clot, isoform C) (GM02967p) (RE06767p)	cl clot CG11024 Dmel_CG11024	479.987	493.313	427.929	455.243	427.834	497.079	703.448	696.238	597.741	286.249	543.734	511.512	923.899	765.332	709.721
X2JH42	X2JH42_DROME	ATP synthase subunit beta (EC 3.6.3.14)	ATPsynbeta CG11154 Dmel_CG11154	14949.6	12576.3	19461.3	11327.3	12121.5	12792.5	5184.63	5590.43	7877.2	18850.5	14672.3	7410.18	5361.8	9658.95	8088.67
Q9VY91	Q9VY91_DROME	LD21074p (Programmed cell death 4 ortholog, isoform A) (Programmed cell death 4 ortholog, isoform B) (Programmed cell death 4 ortholog, isoform C) (Programmed cell death 4 ortholog, isoform D)	Pdcd4 CG10990 Dmel_CG10990	834.286	969.284	1055.74	1144.65	1135.24	970.595	755.456	910.108	976.095	814.931	901.447	969.414	983.848	1026.75	982.796
Q24560	TBB1_DROME	Tubulin beta-1 chain (Beta-1-tubulin)	betaTub56D CG9277	30237.3	26754.7	27895.7	23157.1	36324.1	31411.3	23697.1	28531	33714.7	10105.5	15849.4	19419.9	35082.4	30661.5	31254.8
P46222	RL11_DROME	60S ribosomal protein L11	RpL11 RPL11A CG7726	2860.73	2706.54	3320.45	3205.2	3295.95	3075.74	2057.53	2275.69	2353.82	2306.93	2690.77	2800.21	3755.84	3257.33	2781.39
Q9VQ62	NPC2_DROME	Protein NPC2 homolog (Niemann Pick type C2 protein homolog)	Npc2a NPC2 CG7291	331.997	297.517	324.955	428.031	362	392.825	529.036	513.718	453.62	457.549	399.527	450.658	569.32	515.215	537.283
Q9V3V9	Q9V3V9_DROME	Endonuclease G inhibitor, isoform A (Endonuclease G inhibitor, isoform B) (EC 3.6.-.-) (Endonuclease G inhibitor, isoform C) (SD16985p)	EndoGI BG:DS07473.2 CG4930 Dmel_CG4930	451.931	393.631	413.745	368.27	431.631	378.479	408.851	347.464	406.211	461.922	459.359	349.659	451.977	410.553	422.902
Q8IQZ1	Q8IQZ1_DROME	Glutathione synthetase (GSH-S) (EC 6.3.2.3)	GSS CG32495-RB GS CG32495 CG6835 Dmel_CG32495 Dmel_CG6835	179.161	178.494	243.896	200.508	186.696	216.779	304.857	270.246	273.815	340.031	370.434	398.287	379.974	345.926	296.95
Q9VQL4	Q9VQL4_DROME	Uncharacterized protein, isoform B (EC 1.-.-.-)	CG17221 Dmel_CG17221	38.9439	31.5476	30.8112	48.7658	6.19193	38.053	27.8181	26.9849	37.3966	48.9001	30.9001	53.963	12.5038	150.775	34.8952
Q76NQ0	Q76NQ0_DROME	Dolichyl-diphosphooligosaccharide--protein glycosyltransferase subunit 1 (EC 2.4.99.18)	CG33303 Dmel_CG33303	792.787	586.909	1047.29	587.862	453.522	514.556	247.941	235.565	307.133	591.945	664.736	287.246	369.214	335.61	358.645
P13469	MODU_DROME	DNA-binding protein modulo	mod CG2050	809.546	737.873	745.728	2195.33	1650.56	1895.07	2727.76	2643.16	2735.05	4571.22	3888.09	3552.49	3030.94	3042.91	2731.25
Q95083	PSA5_DROME	Proteasome subunit alpha type-5 (EC 3.4.25.1)	Prosalpha5 ProsMA5 CG10938	2009.63	1703.64	2100.2	2106.41	1927.31	1664.32	2254.81	1723.85	1576.58	1312.02	1899.94	1579.6	2526.89	1711.98	2119.66
M9PI82	M9PI82_DROME	Mo25, isoform B	Mo25 CG4083 Dmel_CG4083	338.353	316.781	336.573	382.802	382.847	401.068	352.391	329.264	397.35	383.916	509.69	567.957	375.765	392.111	404.97
Q8T3V6	Q8T3V6_DROME	AT29239p (Mitochondrial ribosomal protein L47)	mRpL47 Rlc1 CG9378 Dmel_CG9378	177.114	186.785	143.872	126.536	97.1248	164.212	171.503	178.096	175.035	294.162	213.066	234.728	216.341	180.267	192.17
Q9VKV1	Q9VKV1_DROME	Alpha-mannosidase (EC 3.2.1.-)	LManII BcDNA.GH02419 LM408 CG6206 Dmel_CG6206	385.888	563.849	530.585	680.341	622.658	420.842	700.418	628.545	585.13	1346.32	1024.45	920.093	802.665	829.173	660.939
P13395	SPTCA_DROME	Spectrin alpha chain	alpha-Spec SPEC-A CG1977	110.868	120.219	84.9699	387.44	280.578	282.678	479.974	413.816	404.416	1081.65	809.477	672.45	330.442	367.631	444.541
P00334	ADH_DROME	Alcohol dehydrogenase (EC 1.1.1.1)	Adh CG3481	5685.23	6004.31	6043.96	7938.15	6653.44	6372.04	11102.6	8861.13	8497.9	25430.6	14345	14056.7	11076.9	11508.1	9961.82
A0A024E3A5	A0A024E3A5_DROME	FI24283p1	CG6020-RA	321.305	195.851	349.341	222.819	183.826	266.046	120.43	141.738	202.602	261.238	435.831	169.424	183.595	130.83	193.3
Q7JW66	Q7JW66_DROME	LD21545p (Uncharacterized protein)	CG12129 Dmel_CG12129	122.891	99.4691	112.563	137.09	108.642	98.073	47.0652	61.9148	83.1947	79.9464	87.1434	68.4873	90.3752	21.6077	77.3395
Q9VYG2	BAP60_DROME	Brahma-associated protein of 60 kDa (BRM-associated protein 60)	Bap60 CG4303	57.7156	26.8471	47.7882	50.8398	45.4894	77.1317	41.9444	56.7581	61.0418	43.5172	43.3694	29.1169	45.6161	52.6099	66.4502
Q9V3E9	Q9V3E9_DROME	FI17138p1 (Spaghetti)	spag Spag spag-RA CG13570 Dmel_CG13570	286.463	310.967	282.279	168.017	273.206	253.477	197.333	136.537	206.381	105.579	170.182	126.677	130.651	216.934	222.397
P04359	RL32_DROME	60S ribosomal protein L32 (Ribosomal protein 49)	RpL32 M(3)99D rp49 CG7939	2901.97	3154.12	3154.87	3337.26	3165.36	2939.72	1972.93	3080.37	3204.4	3050.65	3328.56	2845.18	3851.43	3328.14	3038.35
A5XCL5	A5XCL5_DROME	LD36265p (UGP) (UGP, isoform D) (EC 2.7.7.9) (Fragment)	UGP UGP-RD CG4347 Dmel_CG4347	687.915	833.146	867.988	746.845	777.012	744.651	777.25	713.643	781.107	1133.85	897.871	957.426	776.928	879.491	842.431
Q8T3U2	RS23_DROME	40S ribosomal protein S23	RpS23 CG8415	3332.34	3337	3184.18	3157.03	3125.12	3164.24	2427.61	3126.62	3212.09	1958.71	2315.27	2102.99	3869.53	3700.13	3304.43
Q9VI04	Q9VI04_DROME	Beta-alanine synthase (Pyd3) (EC 3.5.1.6)	pyd3 CG3027 Dmel_CG3027	60.7875	21.8853	80.1257	60.1363	47.2927	54.6184	109.298	84.6937	78.6444	229.641	152.669	141.897	155.857	122.19	94.0591
Q9VLH9	Q9VLH9_DROME	Alpha-mannosidase (EC 3.2.1.-)	LManVI CG9468 Dmel_CG9468	257.26	333.564	357.725	517.722	328.589	142.098	893.51	672.893	607.216	3979.2	2690.65	2101.81	456.421	885.222	524.592
Q7JVG6	Q7JVG6_DROME	CG1550 (EC 6.3.2.25) (LD38689p)	CG1550 Dmel_CG1550	38.3866	39.0111	28.0407	45.4282	21.6294	46.799	40.9585	44.4295	44.6786	79.0852	52.6268	82.2137	63.2643	50.1458	49.8846
Q8SXF0	Q8SXF0_DROME	Mitochondrial ribosomal protein S9 (RH44312p)	mRpS9 CG2957 Dmel_CG2957	55.3621	47.3505	37.5155	44.1334	33.6807	35.5116	68.2567	64.7425	59.495	73.5177	58.5751	34.317	56.0803	13.678	63.8169
Q9VM22	Q9VM22_DROME	CG5149 (LD15196p)	CG5149 Dmel_CG5149	39.4133	20.9676	11.1412	23.5684	114.576	21.2067	23.4406	21.2748	34.4178	19.2753	15.3183	81.1114	53.8508	49.2796	24.7869
Q0KIE7	Q0KIE7_DROME	Ankyrin, isoform B (Ankyrin, isoform C) (Ankyrin, isoform D) (Ankyrin, isoform E) (LD10053p)	Ank CG1651 Dmel_CG1651	51.6122	61.5795	23.1	71.4759	67.8757	81.7222	68.674	76.1639	81.6811	60.4337	75.022	82.1685	51.1494	103.591	85.6196
Q9VKY3	Q9VKY3_DROME	ATP-dependent Clp protease proteolytic subunit (EC 3.4.21.92)	CG5045 Dmel_CG5045	26.5634	26.9363	16.8202	12.3406	17.0226	26.0204	32.8685	33.0585	30.5598	26.7497	28.0678	16.783	37.2756	27.9507	34.877
Q9VHJ4	Q9VHJ4_DROME	GH04846p (Ras-related GTP binding A/B ortholog)	RagA-B RagA CG11968 Dmel_CG11968	94.4093	92.8528	12.6805	91.1872	64.0382	92.0127	91.8267	97.6496	102.146	82.942	118.928	111.528	75.6302	41.3408	106.322
Q9VSK9	Q9VSK9_DROME	CG6745 (EC 5.4.99.12) (GH24787p)	CG6745 Dmel_CG6745	221.234	214.96	164.333	162.623	164.588	224.173	175.958	235.458	224.887	295.949	167.49	281.008	120.579	151.949	241.562
Q8IA62	Q8IA62_DROME	TU37B2	anon-37B-2 CG10470	138.104	40.4943	168.909	85.3404	57.3919	107.563	244.851	41.6925	75.304	104.746	119.669	682.097	17.3307	505.69	98.44
Q24253	Q24253_DROME	AP complex subunit beta	AP-1-2beta BAD1 Bap CG12532 Dmel_CG12532	414.164	493.593	411.079	503.723	473.927	465.955	455.951	444.351	470.614	464.165	541.779	648.856	491.074	533.178	516.359
Q24090	Q24090_DROME	GH08712p (SNR1) (Snf5-related 1)	Snr1 CG1064 Dmel_CG1064	64.5108	45.7329	46.183	61.6919	233.712	72.8878	56.858	62.7069	74.7422	88.9688	100.866	75.3826	69.0439	73.5945	72.9821
Q7K3D4	Q7K3D4_DROME	CG5482, isoform A (CG5482, isoform B) (CG5482, isoform C) (CG5482, isoform D) (EC 5.2.1.8) (LD36412p)	CG5482 Dmel_CG5482	281.632	292.004	320.467	347.538	318.9	355.791	239.814	192.965	228.123	271.315	379.725	445.835	305.781	147.455	299.605
X2JFD6	X2JFD6_DROME	Peroxisomal multifunctional enzyme type 2, isoform B (EC 1.-.-.-) (EC 4.2.1.17)	Mfe2 CG3415 Dmel_CG3415	299.732	198.024	36.205	103.868	97.1877	81.6935	205.814	144.456	157.159	366.612	432.63	225.309	147.019	208.603	160.414
D6W4T6	D6W4T6_DROME	MIP21566p	alph-RE	296.977	307.988	309.746	248.616	299.506	189.444	223.174	291.668	253.325	97.626	151.599	150.556	228.39	190.884	268.935
Q9VU68	WDR1_DROME	Actin-interacting protein 1 (AIP1) (Protein flare)	flr CG10724	1095.12	1120.41	1206.85	1138.05	1109.93	1054.79	1184.34	1069.21	1122.08	1220.98	1179.32	1170.69	1510.22	1354.68	1254.02
Q9VG33	Q9VG33_DROME	Sulfurtransferase	CG12279 Dmel_CG12279	39.4634	49.7261	28.5833	28.138	21.161	42.1534	60.5224	51.1035	39.4961	45.4538	49.7597	48.8356	74.6077	568.442	58.6532
Q9VG04	Q9VG04_DROME	CG8031 (LP04475p)	CG8031 Dmel_CG8031	109.69	92.7585	93.6408	105.365	64.722	92.6689	143.692	137.894	120.342	93.9769	102.058	101.257	129.627	166.315	143.034
Q9I7H9	OGFD1_DROME	Prolyl 3-hydroxylase sudestada1 (EC 1.14.11.-) (2-oxoglutarate and iron-dependent oxygenase domain-containing protein 1 homolog)	sud1 CG18761 CG31120 CG44254	72.6963	77.0785	63.9435	91.1615	81.3789	93.0004	138.928	122.606	114.096	56.401	107.208	98.4412	113.439	101.396	135.4
Q9VVI1	Q9VVI1_DROME	CG7564, isoform A (CG7564, isoform B) (CG7564, isoform C) (CG7564, isoform D) (LD04387p)	CG7564 Dmel_CG7564	16.3233	22.9043	92.3027	94.2032	16.7835	34.2887	15.5819	27.1477	34.1338	12.1576	2.12595	22.2058	10.2149	51.6854	29.1385
Q9VX36	Q9VX36_DROME	NADH dehydrogenase (Ubiquinone) 24 kDa subunit, isoform A (NADH dehydrogenase (Ubiquinone) 24 kDa subunit, isoform B) (EC 1.6.5.3) (EC 1.6.99.3)	ND-24 CG5703 Dmel_CG5703	1055.8	882.053	1257.15	868.643	801.468	928.459	581.679	513.696	781.381	2806.23	1800.74	894.72	447.9	1032.78	770.87
Q9W0X3	Q9W0X3_DROME	CG3776, isoform A (CG3776, isoform B) (LD24657p)	CG3776 Dmel_CG3776	25.1686	18.2258	65.695	47.4732	72.0663	19.0044	12.2045	71.394	55.6071	19.3582	20.2768	7.93808	5.99602	15.3178	11.1037
Q9W1I7	Q9W1I7_DROME	CG5554, isoform A (EC 5.3.4.1) (GH07506p)	CG5554 Dmel_CG5554	29.7386	21.9086	23.8589	13.9631	8.20566	18.89	7.03751	9.98933	6.92091	30.3705	14.3353	18.9832	7.13572	18.1369	12.7436
T2FGD8	T2FGD8_DROME	FI21483p1	CG4679-RA	354.423	354.714	354.902	439.454	448.069	411.651	499.736	421.422	468.511	576.824	591.12	492.371	535.067	529.56	508.294
Q9V475	Q9V475_DROME	Cullin 3, isoform C (Cullin 3, isoform D) (Cullin 3, isoform E) (LD10516p)	Cul3 Cul-3 cul-3 gft CG42616 Dmel_CG42616	58.1682	59.0016	62.0183	85.4101	69.37	90.2612	54.4807	75.345	96.384	75.7744	108.941	48.2038	58.7544	39.9782	84.2919
Q7K2N0	Q7K2N0_DROME	CG8735, isoform A (CG8735, isoform B) (GH24644p)	CG8735 Dmel_CG8735	291.521	226.033	296.713	762.115	102.876	278.173	2424.15	633.308	691.37	184.705	3351.05	3088.15	5413.09	101.026	92.0829
O01666	ATPG_DROME	ATP synthase subunit gamma, mitochondrial (F-ATPase gamma subunit)	ATPsyngamma ATPsyn-gamma CG7610	2169.54	1636.53	2457.13	1672.29	1487.69	1791.09	787.402	954.698	1258.61	3058.97	2771.01	1239.33	675.805	1394.07	1307.39
Q9W141	ATPK_DROME	Putative ATP synthase subunit f, mitochondrial	CG4692	1009.9	707.496	956.782	846.704	681.588	793.531	460.74	612.722	628.197	895.237	1059.05	497.839	286.652	668.209	716.182
A4V2B8	A4V2B8_DROME	Casein kinase IIalpha, isoform C (Casein kinase IIalpha, isoform D) (Casein kinase IIalpha, isoform E) (Casein kinase IIalpha, isoform F) (EC 2.7.11.-) (Casein kinase IIalpha, isoform G)	CkIIalpha CG17520 Dmel_CG17520	1044.2	1241.86	1178.36	1153.96	1235.31	1071.55	911.759	1059.45	979.11	988.02	1163.29	1165.83	1406.68	1217.84	1161.4
Q95TK5	Q95TK5_DROME	CG1635 (LD44914p)	CG1635 Dmel_CG1635	75.0099	87.2994	58.9132	82.2777	69.3043	65.2292	99.27	86.6952	77.1297	97.1728	147.102	138.227	112.888	106.467	96.4849
M9PFV9	M9PFV9_DROME	RNA polymerase II elongation factor, isoform B	TfIIS CG3710 Dmel_CG3710	101.08	86.1113	82.6144	60.5312	121.415	124.911	102.884	116.568	133.609	113.327	68.6413	81.8675	112.912	129.168	131.666
Q9W499	Q9W499_DROME	FI02809p (Ribosomal protein L35, isoform A) (Ribosomal protein L35, isoform B) (Ribosomal protein L35, isoform C)	RpL35 RpL35-RB CG4111 Dmel_CG4111	1900.13	2164.09	1896.52	1993.46	1708.19	1871.55	1486.49	1678.33	1638.18	2052.79	1528.88	1309.4	2230.57	2014.16	1928.35
Q9VHQ0	Q9VHQ0_DROME	FI06460p (Mitochondrial ribosomal protein S18A)	mRpS18A CG31450-RA CG31450 Dmel_CG31450	82.1719	78.8875	70.101	81.8555	65.8139	63.0845	94.5259	113.745	77.405	68.9943	61.9667	11.3651	91.8822	80.2987	104.238
Q9VVC5	Q9VVC5_DROME	Neural conserved at 73EF, isoform A (Neural conserved at 73EF, isoform B) (Neural conserved at 73EF, isoform C) (Neural conserved at 73EF, isoform G) (EC 1.2.4.2) (SD10782p)	Nc73EF CG11661 Dmel_CG11661	477.635	493.12	496.918	678.65	603.167	564.659	735.443	697.009	692.187	1543.83	1246.45	1063.76	943.43	976.686	765.56
Q9VF27	Q9VF27_DROME	GM02062p (NADH dehydrogenase (Ubiquinone) 23 kDa subunit) (EC 1.6.5.3) (EC 1.6.99.3)	ND-23 ND23 CG3944 Dmel_CG3944	417.183	321.68	535.015	374.371	315.58	360.014	196.18	150.42	252.236	236.332	570.971	263.584	77.5751	290.147	261.124
Q9VFS5	PP4R3_DROME	Serine/threonine-protein phosphatase 4 regulatory subunit 3 (PP4R3) (Protein falafel)	flfl CG9351	40.2365	89.7481	73.8256	85.6155	110.691	84.2952	72.0433	41.3283	108.881	98.221	143.85	42.4584	33.0778	40.0851	75.5079
A4V383	A4V383_DROME	NADH dehydrogenase (Ubiquinone) 42 kDa subunit, isoform B (NADH dehydrogenase (Ubiquinone) 42 kDa subunit, isoform C) (EC 1.6.5.3) (EC 1.6.99.3)	ND-42 CG6343 Dmel_CG6343	331.407	293.435	425.121	248.51	253.505	308.563	125.256	118.803	219.976	486.706	488.389	170.609	92.7002	181.03	191.112
Q9VA37	Q9VA37_DROME	Dj-1beta	dj-1beta dj-1-beta CG1349 Dmel_CG1349	352.409	386.2	393.714	330.382	375.539	343.282	389.144	360.176	329.354	398.827	301.748	353.175	442.506	426.637	418.552
Q7KN97	Q7KN97_DROME	Pyruvate carboxylase (EC 6.4.1.1)	PCB CG1516 Dmel_CG1516	1488.89	1772.56	1877.69	1877.18	1934.01	1778.15	2201.31	1782.58	1991.21	4619.34	3210.35	3419.32	2706.22	2924.6	2214.96
O61305	DDX19_DROME	DEAD-box helicase Dbp80 (EC 3.6.4.13)	Dbp80 Hel40 HEL80 CG17023	542.657	473.493	574.938	572.847	578.806	564.663	268.405	385.685	502.516	558.912	438.677	416.82	358.079	401.943	465.497
Q95U20	Q95U20_DROME	GH13793p (Optic atrophy 1 ortholog, isoform B)	Opa1 opa1-like CG8479 Dmel_CG8479	28.7145	11.7261	17.0266	14.1114	13.4756	16.5442	11.9575	16.8665	44.5117	26.2956	19.0787	6.14567	5.4965	67.5599	17.5178
X2J8I7	X2J8I7_DROME	Sorting nexin 1, isoform B	Snx1 CG2774 Dmel_CG2774	250.827	277.148	225.992	200.929	224.821	215.997	133.2	156.195	208.068	172.519	206.794	170.41	114.732	158.26	195.302
Q7KUT2	LONM_DROME	Lon protease homolog, mitochondrial (EC 3.4.21.-)	Lon CG8798	54.4988	45.123	41.0594	66.59	482.065	55.9178	73.989	83.284	77.0276	954.628	90.0446	977.903	104.81	73.7848	82.184
Q9W3N9	Q9W3N9_DROME	LD24105p (Uncharacterized protein, isoform A) (EC 2.3.1.9) (Uncharacterized protein, isoform B)	CG10932 Dmel_CG10932	1380.27	1639.49	1409.28	1128.22	1411.73	1268.49	971.901	1048.85	1096.55	725.764	796.642	1025.44	1549.5	1405.76	1267.98
Q8IMH4	Q8IMH4_DROME	Saposin-related, isoform B	Sap-r CG12070 Dmel_CG12070	52.3092	11.2079	51.7501	9.3182	7.2775	18.617	12.7128	73.4524	9.82452	35.1615	18.6034	25.9172	95.711	18.3678	13.4708
Q9VWV2	Q9VWV2_DROME	Uncharacterized protein, isoform D (EC 3.1.3.5)	CG32549 Dmel_CG32549	425.257	489.038	450.945	406.235	498.257	423.921	588.597	540.502	543.21	823.25	648.583	617.112	640.983	620.375	599.689
Q7JV69	Q7JV69_DROME	SD11922p (Serine protease inhibitor (Serpin-6)) (Serpin 55B)	Spn55B sp6 Spn6 CG10913 Dmel_CG10913	64.5155	199.34	58.6771	94.4917	105.454	88.6136	189.634	113.114	100.775	517.302	441.216	426.126	168.031	228.235	148.599
Q9W229	Q9W229_DROME	40S ribosomal protein S24	RpS24 CG3751 Dmel_CG3751	5064.47	4545.63	4023.08	4226.05	4118.75	4501.04	3854.14	6046.14	5238.21	4497.73	3599.96	3194.5	5614.98	5206.04	5574.43
Q9VCF4	Q9VCF4_DROME	Adaptor protein complex 1, sigma subunit, isoform A (LD14109p)	AP-1sigma AP-1-sigma CG5864 Dmel_CG5864	115.241	118.914	100.476	119.269	121.354	107.107	97.1289	131.827	139.366	139.064	99.5046	99.6026	72.5942	114.768	129.808
Q9VTZ6	PMM_DROME	Probable phosphomannomutase (PMM) (EC 5.4.2.8)	CG10688	48.056	49.8427	28.8413	34.7495	47.1299	50.3683	63.9271	67.8353	56.2793	22.5751	28.0216	42.6654	50.9748	33.6341	70.3407
A4V402	A4V402_DROME	LD26767p (MAP kinase activated protein-kinase-2, isoform D) (MAP kinase activated protein-kinase-2, isoform E) (MAP kinase activated protein-kinase-2, isoform F) (EC 2.7.11.-)	MAPk-Ak2 MAPk-Ak2-RB CG3086 Dmel_CG3086	21.8975	23.044	20.6781	93.1884	94.2681	29.1165	32.7564	29.2035	23.7408	48.6236	36.1622	18.4465	17.2665	23.8005	34.8388
Q9VCV4	Q9VCV4_DROME	Aconitate hydratase (Aconitase) (EC 4.2.1.3)	Irp-1A CG4900 Dmel_CG4900	314.338	152.049	229.908	154.494	350.257	197.428	248.177	232.501	237.617	360.687	287.931	315.297	359.27	325.863	261.612
F0JAG7	F0JAG7_DROME	GH08687p	sw-RK	223.663	192.906	210.101	156.594	174.985	185.962	134.522	119.209	171.92	218.474	65.923	102.691	183.578	136.094	170.324
O76206	RIFK_DROME	Putative riboflavin kinase (EC 2.7.1.26) (ATP:riboflavin 5'-phosphotransferase) (Flavokinase)	anon-84Ea CG2846	28.6732	28.7483	26.8406	27.0022	33.745	30.8143	84.8446	63.1382	58.1596	121.284	69.1079	75.7788	111.264	51.8253	66.8317
E1JHT6	E1JHT6_DROME	Reticulon-like protein	Rtnl1 CG33113 Dmel_CG33113	445.834	610.399	313.711	635.803	481.557	604.162	421.902	480.947	598.205	1041.69	1013.47	790.399	488.188	754.904	584.16
Q8MLS7	Q8MLS7_DROME	Lethal (2) k09913, isoform D (RH35959p)	l(2)k09913 CG3082 Dmel_CG3082	79.649	65.2623	61.1288	79.4465	59.1359	83.1939	53.0895	88.0184	74.5449	78.0876	69.663	40.8911	20.3893	70.656	86.9944
Q9W2F2	DCAF1_DROME	Protein mahjong (DDB1- and CUL4-associated factor-like 1) (VPRBP-like protein)	mahj CG10080	65.2393	77.1539	71.2309	73.1551	78.8968	82.9375	69.1967	88.4729	42.1544	83.7921	100.371	79.55	55.9029	94.7878	92.9721
Q9VMI3	Q9VMI3_DROME	GM14163p (NADH dehydrogenase (Ubiquinone) 51 kDa subunit, isoform A) (EC 1.6.5.3) (EC 1.6.99.3) (NADH dehydrogenase (Ubiquinone) 51 kDa subunit, isoform B)	ND-51 CG9140 Dmel_CG9140	542.921	335.117	740.691	305.651	590.034	518.256	306.392	289.04	353.378	1208.58	651.629	397.814	254.824	419.738	429.122
L0MNA8	L0MNA8_DROME	ADP ribosylation factor at 102F, isoform B (EC 2.4.2.31)	Arf102F CG11027 Dmel_CG11027	1594.19	1711.15	1760.52	2160.55	1561.13	1461.74	1805.21	2495.08	2244.04	3659.1	2610.8	2354.19	2272.57	2412.06	2234.95
Q9W384	Q9W384_DROME	Brahma associated protein 111kD (DALAO protein) (LD41296p)	Bap111 DALAO dalao CG7055 Dmel_CG7055	108.535	107.689	108.656	147.335	199.721	150.481	114.88	124.188	129.565	125.233	277.811	200.865	250.499	113.551	150.882
Q7K738	Q7K738_DROME	EG:52C10.4 protein (RE47264p) (Ubiquitin conjugating enzyme 10) (Ubiquitin-conjugating enzyme) (EC 6.3.2.19)	Ubc10 aft EG:52C10.4 UbcD10 CG5788 Dmel_CG5788	238.773	248.34	224.018	274.334	248.244	236.959	319.263	303.857	219.769	365.587	304.525	368.518	305.864	332.584	333.708
Q9VL00	OTUBL_DROME	Ubiquitin thioesterase otubain-like (EC 3.4.19.12) (Ubiquitin-specific-processing protease otubain-like) (Deubiquitinating enzyme otubain-like)	CG4968	61.3347	53.0528	51.5331	56.4657	55.8304	80.0535	36.1378	61.811	70.4604	17.1334	62.7117	36.7845	50.0447	5.26958	68.3473
Q9VI13	Q9VI13_DROME	LD20767p (p21-activated kinase, isoform A) (p21-activated kinase, isoform B) (p21-activated kinase, isoform C) (p21-activated kinase, isoform E) (EC 2.7.11.-) (EC 2.7.11.13) (p21-activated kinase, isoform J)	Pak CG10295 Dmel_CG10295	59.8457	56.1406	62.2768	77.4083	71.6852	72.4103	84.2715	73.7998	65.4467	16.9534	53.1988	81.318	81.3086	89.6961	88.9762
Q7JZZ3	Q7JZZ3_DROME	RE03883p (Uncharacterized protein, isoform A) (Uncharacterized protein, isoform B)	CG13321 Dmel_CG13321	22.3302	23.4668	13.9282	44.3775	5.4835	36.1318	78.6593	58.0137	24.455	259.136	208.783	181.214	25.0662	53.9187	66.3966
Q9VT60	Q9VT60_DROME	Calcium-independent phospholipase A2 VIA, isoform A (EC 3.1.1.4) (LP03302p)	iPLA2-VIA iPLA2-VIA-RD CG6718 Dmel_CG6718	121.01	130.401	116.034	80.3668	57.0556	108.062	84.7114	84.2115	83.9883	106.531	50.2005	45.7614	53.9125	55.6585	107.516
Q9W0P3	MED30_DROME	Mediator of RNA polymerase II transcription subunit 30 (Mediator complex subunit 30) (dMED20) (dTRAP25)	MED30 Trap25 CG17183	76.5275	82.4353	73.0611	72.3321	81.3229	76.7821	44.7983	55.9452	61.3597	32.7609	42.9048	692.925	44.9579	55.8864	69.0776
P91638	P91638_DROME	Smallminded protein (Smallminded, isoform C) (EC 3.6.1.3)	smid smallminded CG8571 Dmel_CG8571	270.975	345.308	309.152	274.421	446.568	362.656	222.99	241.029	333.015	275.42	193.557	334.039	320.295	298.073	321.635
D1Z3A1	D1Z3A1_DROME	MIP15344p (Ribosomal protein L28, isoform E) (Ribosomal protein L28, isoform F) (Ribosomal protein L28, isoform G)	RpL28 RpL28-RA CG12740 Dmel_CG12740	3575.25	3905.44	4140.88	3688.16	3926.28	3569.6	2319.64	2933.01	3296.99	1791.01	2395.11	2355.56	3695.22	3518.24	3436.38
O97182	O97182_DROME	Actin related complex p41 subunit (Actin-related protein 2/3 complex, subunit 1, isoform A) (Actin-related protein 2/3 complex, subunit 1, isoform B) (SD06579p)	Arpc1 arc41 Sop2 CG8978 Dmel_CG8978	155.184	175.837	144.826	164.931	183.85	193.466	261.422	260.565	274.773	136.36	217.16	253.492	296.028	266.932	278.211
Q9VA91	RS7_DROME	40S ribosomal protein S7	RpS7 CG1883	5551.43	4993.17	5148.02	4553.28	4694.72	5253.09	3383.48	5247.49	5013.53	1233.56	3346.81	3077.42	4780.75	5116.12	5411.22
Q7KK90	Q7KK90_DROME	GH14654p (Glutathione S transferase E1) (EC 2.5.1.18) (Glutathione S-transferase)	GstE1 Gst3 CG5164 Dmel_CG5164	371.067	438.765	382.816	570.776	474.055	477.955	580.576	482.787	429.398	899.083	678.079	714.645	707.044	627.091	598.299
Q9V3U6	Q9V3U6_DROME	26-29kD-proteinase (EC 3.4.22.-) (Homologue of Sarcophaga 26,29kDa proteinase) (RE18380p)	26-29-p 26-29kD-proteinase CG8947 Dmel_CG8947	6919.97	6785.32	7826.69	5077.29	6486.89	6192.11	5694.57	6256.52	5755.36	4565.28	4924.77	5555.45	7384.55	6952.02	7029.69
M9PEL6	M9PEL6_DROME	Beta subunit of type I geranylgeranyl transferase, isoform B (EC 2.5.1.-) (EC 2.5.1.59)	betaggt-I CG3469 Dmel_CG3469	53.5299	36.846	45.2454	39.7593	21.4809	54.4065	77.6353	88.9913	63.3443	54.3852	61.3272	29.4374	67.383	54.815	86.2117
P54385	DHE3_DROME	Glutamate dehydrogenase, mitochondrial (GDH) (EC 1.4.1.3)	Gdh Glud CG5320	1013.23	1164.47	1146.59	1589.23	1247.16	1337.56	1797.03	1723.78	1724.96	3560.79	2756.83	2517.72	2120.82	2007.78	1892.91
Q9U915	KAD2_DROME	Adenylate kinase (EC 2.7.4.3) (ATP-AMP transphosphorylase) (ATP:AMP phosphotransferase) (Adenylate kinase cytosolic and mitochondrial) (Adenylate monophosphate kinase)	Adk2 Dak2 CG3140	674.929	755.811	850.793	1009.2	1063.4	953.701	1158.07	1001	1068.98	3134.75	1865.59	1839.48	1585.32	1500.67	1212.04
P55828	RS20_DROME	40S ribosomal protein S20	RpS20 CG15693	525.915	501.66	459.881	505.318	445.898	535.301	420.569	537.157	543.448	437.275	501.829	408.268	500.622	533.166	582.708
P13496	DCTN1_DROME	Dynactin subunit 1 (150 kDa dynein-associated polypeptide) (DAP-150) (DP-150) (Protein glued)	Gl CG9206	831.568	379.638	676.095	415.149	431.418	762.974	295.883	508.529	400.204	251.641	558.281	265.857	725.242	669.946	594.959
Q24372	LACH_DROME	Lachesin	Lac CG12369	84.8951	52.0701	52.153	268.157	254.82	286.884	170.747	191.223	225.066	195.453	277.467	126.157	174.33	246.588	253.658
Q9VVA7	Q9VVA7_DROME	Tumor suppressor protein 101 (Tumor susceptibility gene 101)	TSG101 CG9712 Dmel_CG9712	44.8587	57.1053	45.0532	26.3684	5.47344	44.8272	27.5958	35.689	53.495	15.3399	45.2401	46.7257	29.5328	29.8859	42.4623
E1JH01	E1JH01_DROME	COP9 signalosome subunit 4, isoform B	CSN4 CG8725 Dmel_CG8725	568.58	626.732	610.816	591.737	796.617	601.951	445.603	503.817	529.85	572.269	1162.73	710.202	576.483	575.526	608.292
P45437	COPB_DROME	Coatomer subunit beta (Beta-coat protein) (Beta-COP)	betaCOP CG6223	434.294	361.05	446.899	523.255	468.739	513.971	423.614	456.493	587.822	660.927	675.958	749.295	508.851	587.771	545.332
Q9VQG4	COLT_DROME	Congested-like trachea protein	colt CG3057	88.278	35.7201	79.5386	57.7183	47.4074	61.4303	23.0534	21.4505	40.1949	94.6992	112.424	60.4569	19.3286	25.9297	35.9396
Q8I7Q1	Q8I7Q1_DROME	ORF	ORF	142.038	120.776	116.403	123.916	220.359	122.538	182.058	162.123	179.187	189.777	426.482	301.103	135.78	135.004	183.437
Q24439	ATPO_DROME	ATP synthase subunit O, mitochondrial (Oligomycin sensitivity conferral protein) (OSCP)	ATPsynO Oscp CG4307	2411.18	2033.01	3156.68	1853.19	1962.56	2203.54	921.614	1040.18	1306.3	4971.58	3107.04	1343.09	836.665	1767.86	1547.88
Q1EC13	Q1EC13_DROME	IP11020p (Fragment)	CG12203	165.174	102.539	130.915	115.556	138.348	134.497	55.684	47.1711	82.5115	90.3897	180.203	70.3423	36.9176	84.6747	82.9657
Q9V597	RL31_DROME	60S ribosomal protein L31	RpL31 CG1821	3560.3	3487.04	2956.23	3509.58	3212.67	3121.26	3114.58	3601.81	3160.52	1920.8	2513.42	2583.24	4011.94	3679.51	3855.73
Q9VXY7	LSD2_DROME	Lipid storage droplets surface-binding protein 2 (Lsd2)	Lsd-2 CG9057	74.7824	84.0394	74.5985	83.4225	67.0173	77.043	19.4989	28.8544	49.3834	31.9635	42.1229	19.2239	19.1203	40.4556	37.8806
F3YDE2	F3YDE2_DROME	Fructose-bisphosphate aldolase (EC 4.1.2.13)	Ald Ald-RH CG6058 Dmel_CG6058	2888.51	3570.23	3342.18	5791.89	4917.23	4573.42	7579.61	5851.85	5518.23	25799.7	13256.2	13219.1	9828.17	9707.37	7092.37
Q9W3T9	Q9W3T9_DROME	CG3040 (GM01152p)	CG3040 Dmel_CG3040	294.004	289.751	351.359	343.585	263.335	304.408	220.618	264.714	333.876	284.261	312.503	351.606	267.136	308.278	310.785
Q59E58	Q59E58_DROME	Zipper, isoform C (EC 3.6.1.3) (Zipper, isoform E) (Zipper, isoform G)	zip CG15792 Dmel_CG15792	725.996	899.437	869.285	486.76	1071.86	754.911	1211.61	1035.71	1188.22	864.616	1014.76	1441.96	1636.13	1353.23	1183.6
Q9VL68	Q9VL68_DROME	CG4598, isoform A (CG4598, isoform B) (EC 5.3.3.8) (RH73277p) (SD13345p)	CG4598 Dmel_CG4598	683.158	738.08	643.239	672.805	779.455	693.93	760.765	825.512	829.314	473.827	776.493	812.461	906.444	853.396	895.628
Q9VCF8	Q9VCF8_DROME	CG5854 (LD23561p)	CG5854 Dmel_CG5854	95.0245	93.0408	82.9016	196.836	204.586	178.247	265.813	236.187	213.533	314.749	269.428	262.449	245.86	230.566	268.024
A8E761	A8E761_DROME	LP10065p (Fragment)	CG5084	10.3889	4.51365	13.5995	27.241	42.035	20.7444	50.5426	32.3509	27.8724	166.024	98.8695	88.399	50.3815	36.9109	39.3803
Q6NP72	Q6NP72_DROME	RE35907p (Uncharacterized protein, isoform A) (Uncharacterized protein, isoform B)	CG13220 Dmel_CG13220	23.8289	12.8867	63.0526	172.937	265.755	22.1021	8.8327	12.3716	9.43943	40.5691	356.932	362.659	257.621	281.798	15.8437
M9MRT6	M9MRT6_DROME	Rap1 GTPase, isoform B (Rap1 GTPase, isoform C)	Rap1 CG1956 Dmel_CG1956	336.995	196.941	357.09	455.998	479.514	515.601	386.592	465.739	487.535	996.221	655.609	561.67	432.186	542.475	539.318
Q9VIQ8	Q9VIQ8_DROME	Cytochrome c oxidase subunit 4, isoform A (Cytochrome c oxidase subunit 4, isoform B) (EC 1.9.3.1) (Cytochrome c oxidase subunit 4, isoform C) (Cytochrome c oxidase subunit 4, isoform D) (GM14452p) (MIP33903p1)	COX4 CG10664-RB CoIV CG10664 Dmel_CG10664	988.934	916.835	935.468	964.336	783.146	939.852	423.408	482.811	718.042	642.246	1400.67	679.24	302.02	820.391	705.146
Q9VD01	Q9VD01_DROME	LP12095p (Phosphatidylethanolamine-binding protein 1)	Pebp1 CG18594 Dmel_CG18594	209.209	335.168	86.8833	1174.89	140.771	456.747	2160.13	1065.43	1394.84	10994.8	5897.33	5163.65	1475.07	1841.07	1179.24
Q8MSI7	Q8MSI7_DROME	GH12382p	ND-B17.2 CG3214	79.6305	60.3727	102.374	71.6495	30.048	46.7607	47.2797	39.7088	36.5201	99.2644	86.2	43.8878	33.8434	39.8896	52.8744
E8NHA8	E8NHA8_DROME	Calcium-transporting ATPase (EC 3.6.3.8)	Ca-P60A-RC	1103.41	929.864	1410.38	1010.74	804.942	963.541	511.833	493.165	705.446	3790.62	2550.85	1079.3	380.335	782.496	767.119
Q9VH64	Q9VH64_DROME	CG8507 (LD29322p)	CG8507 Dmel_CG8507	677.503	727.023	870.906	218.147	258.616	255.318	255.7	279.299	293.564	79.9335	104.448	91.3622	285.418	277.304	312.256
Q24160	Q24160_DROME	Hemomucin	Hmu CG3373	333.041	223.128	379.102	270.677	204.563	257.599	158.987	143.85	172.346	1471.6	431.06	157.961	125.195	225.146	221.588
C6TP87	C6TP87_DROME	Elongation factor 1-alpha	Ef1alpha48D Ef1alpha48D-RA CG8280 Dmel_CG8280	39695.5	51591.6	48745.8	28687.5	53954.3	33177.6	29629.4	31023.9	31654.7	44453.5	25683	26871.8	41984.9	36684.8	37200.2
Q9VN86	Q9VN86_DROME	AT14148p (CG2604, isoform A) (CG2604, isoform B) (CG2604, isoform C) (EC 1.-.-.-)	CG2604 Dmel_CG2604	176.474	141.422	137.232	121.544	94.4273	148.287	38.8652	112.854	91.413	106.425	87.6385	220.618	103.458	211.44	110.367
Q9V3A8	Q9V3A8_DROME	Ergic53, isoform A (Ergic53, isoform B) (LD43551p) (Rhea)	ergic53 rhea CG6822 Dmel_CG6822	104.546	72.1961	120.813	108.291	93.4364	116.371	66.0842	64.8439	145.067	110.662	230.285	90.9793	226.854	71.2483	97.6898
H1UUD2	H1UUD2_DROME	Ferritin (EC 1.16.3.1)	Fer1HCH Fer1HCH-RD CG2216 Dmel_CG2216	1689.19	1874.1	2026.61	1696.23	1508.01	1340.19	1872.54	1886.15	1757.17	1177.06	1983.47	2056.85	2476.91	2461.99	2033.56
Q9VHV5	ARL8_DROME	ADP-ribosylation factor-like protein 8 (Novel small G protein indispensable for equal chromosome segregation) (dGie)	Gie Arl8 CG7891	162.398	165.541	169.943	175.626	123.473	158.405	96.6288	103.366	149.531	179.783	148.278	138.462	56.3049	98.565	143.036
Q8SY06	Q8SY06_DROME	RE21021p	nclb CG6751	507.078	503.473	509.267	354.37	460.841	400.149	377.141	343.763	439.747	286.245	358.594	392.908	599.432	640.677	446.847
Q9VVA6	Q9VVA6_DROME	Nuclear migration protein NudC (NudC, isoform A) (NudC, isoform B) (RE55422p)	nudC CG9710 Dmel_CG9710	1011.41	1040.78	1045.93	924.125	1174.96	902.461	612.808	748.796	865.238	434.134	632.192	686.568	691.188	777.136	906.353
Q9VQI5	Q9VQI5_DROME	LP04564p (Uncharacterized protein)	CG3098 CG31694 Dmel_CG31694	119.712	149.32	149.379	103.742	133.4	151.833	103.537	95.0238	93.1677	67.0345	91.3444	78.7178	221.177	174.567	140.483
E2QCG7	E2QCG7_DROME	Eukaryotic translation initiation factor 3 subunit B (eIF3b) (Eukaryotic translation initiation factor 3 subunit 9)	eIF3-S9 CG4878 Dmel_CG4878	777.988	766.871	877.657	889.604	998.209	822.169	705.478	905.771	976.631	1097.6	1025.39	1054.05	849.337	897.761	974.14
Q9VJ58	Q9VJ58_DROME	Fas-associated factor, isoform A (Fas-associated factor, isoform B) (GH16914p)	Faf2 Faf CG10372 Dmel_CG10372	242.813	260.318	327.504	288.05	277.916	225.601	238.314	240.879	280.78	256.535	233.706	101.441	283.939	252.928	281.641
X2J6D4	X2J6D4_DROME	Cytochrome c proximal, isoform B	Cyt-c-p CG17903 Dmel_CG17903	130.661	131.451	143.429	209.7	105.898	139.388	417.765	446.676	370.877	470.203	514.536	427.018	363.993	317.645	382.656
C7LA94	C7LA94_DROME	FI05241p		7696.88	9383.91	8552.45	7795.78	7823.38	6597.18	9358.41	8498.08	7567.01	13748.5	9174.84	8944.95	12242.7	10056.5	9831.24
X2J8L3	X2J8L3_DROME	Adenine phosphoribosyltransferase, isoform C (Adenine phosphoribosyltransferase, isoform D) (EC 2.4.2.7)	Aprt CG18315 Dmel_CG18315	127.258	97.5994	96.3485	132.816	163.844	151.697	195.921	186.84	159.96	190.532	196.212	245.882	218.357	216.536	214.469
Q9U1I5	Q9U1I5_DROME	Serine protease inhibitor (Serpin-4)	Spn42Da sp4 Spn4 CG9453	266.168	227.757	310.62	281.942	228.551	268.276	386.349	363.771	363.907	587.142	404.305	401.75	431.279	377.121	409.879
L0MNA8	L0MNA8_DROME	ADP ribosylation factor at 102F, isoform B (EC 2.4.2.31)	Arf102F CG11027 Dmel_CG11027	348.385	317.93	359.814	406.728	466.325	365.643	424.32	431.505	436.668	787.515	757.164	868.101	715.776	636.003	490.749
O44116	O44116_DROME	Vimar	vimar CG3572	159.86	214.743	189.52	237.304	202.374	230.729	206.447	217.095	234.806	130.548	261.091	269.618	201.136	185.478	262.993
Q9VSU6	Q9VSU6_DROME	Dihydropteridine reductase (Dihydropteridine reductase, isoform A) (EC 1.5.1.34) (Dihydropteridine reductase, isoform B) (Dihydropteridine reductase, isoform C) (RE58329p)	Dhpr CG4665 Dmel_CG4665	665.266	665.635	658.826	701.786	642.949	754.27	925.675	835.088	745.236	891.47	866.739	951.498	1052.27	930.505	1012.78
P35381	ATPA_DROME	ATP synthase subunit alpha, mitochondrial (Protein bellwether)	blw ATPSYN-ALPHA CG3612	21152.9	15229.6	24424.7	12129.4	14728.4	15865.4	5644.07	6356.76	9214.75	18007.5	17068	8031.72	5789.19	11259.1	10056.7
Q9VKZ8	Q9VKZ8_DROME	LP08774p (Ubiquitin specific protease 14, isoform A) (Ubiquitin specific protease 14, isoform B)	Usp14 CG5384 Dmel_CG5384	1331.94	1581.3	1659.85	1248.87	1712.42	1367.53	1024.04	1200.57	1247.92	739.938	1008.7	1210.02	1533.39	1416.38	1449.66
Q9U916	Q9U916_DROME	Calreticulin	Calr Crc CG9429	707.468	892.497	811.519	1058.27	1122.4	855.974	1248.36	1097.26	1129.24	2723.36	1881.15	1741.31	1776.45	1455.35	1293.69
Q9VIB5	Q9VIB5_DROME	Carboxylic ester hydrolase (EC 3.1.1.-)	alpha-Est7 CG1112 Dmel_CG1112	148.059	30.5927	167.175	191.696	82.6435	106.053	94.3567	133.553	103.689	209.942	191.534	142.741	232.338	114.879	134.969
Q9W4A0	Q9W4A0_DROME	GH11193p (Rab18)	Rab18 Rab-RP4 CG3129 Dmel_CG3129	92.5948	541.226	630.581	441.796	50.6889	425.407	346.063	400.534	477.031	36.4734	423.228	459.834	480.249	537.161	472.905
Q9VBT1	Q9VBT1_DROME	Uncharacterized protein	CG31098 Dmel_CG31098	163.522	170.594	197.281	246.145	214.186	188.975	323.141	281.718	246.22	331.02	488.569	450.402	379.211	309.379	321.323
Q9VKM3	Q9VKM3_DROME	ATP synthase, isoform A (ATP synthase, isoform B) (ATP synthase, isoform D) (EC 3.6.3.6) (RE20862p) (RH28372p)	ATPsynG l(2)06225 CG6105 Dmel_CG6105	331.481	202.379	289.858	273.66	199.121	275.154	77.3274	165.249	220.229	442.022	396.211	151.421	44.1749	196.441	192.882
Q9VZX6	Q9VZX6_DROME	LD06441p (Mitochondrial ribosomal protein S35)	mRpS35 mRpS28 CG2101 Dmel_CG2101	85.0747	79.2627	87.9103	136.343	73.0259	109.656	131.013	121.019	104.628	204.034	170.428	137.832	108.328	161.648	146.165
Q7JR49	Q7JR49_DROME	LD09158p (Vacuolar H[+] ATPase AC45 accessory subunit, isoform A) (EC 3.6.3.14) (Vacuolar H[+] ATPase AC45 accessory subunit, isoform B)	VhaAC45 CG8029 Dmel_CG8029	86.1614	96.0486	83.2703	117.806	88.326	87.8713	161.961	135.913	135.304	119.484	163.086	110.405	194.141	155.768	156.132
Q9VAC4	Q9VAC4_DROME	Nucleophosmin, isoform A (Nucleophosmin, isoform B)	Nph CG7911 Dmel_CG7911	259.28	280.29	310.785	214.436	409.215	257.465	225.519	183.195	215.842	149.166	152.898	220.357	381.852	253.023	270.26
M9NE73	M9NE73_DROME	Calpain-B, isoform B	CalpB CG8107 Dmel_CG8107	42.2368	10.8114	72.6427	33.0495	82.6031	31.3785	24.7512	106.474	89.6273	62.562	67.3507	84.503	42.5428	20.3009	44.3791
Q9VKM7	Q9VKM7_DROME	AT01533p (Uncharacterized protein, isoform E) (Uncharacterized protein, isoform F)	CG6089 CG33129 Dmel_CG33129	1120.7	1021.44	1677.38	1017.56	950.978	783.682	251.656	466.777	548.139	860.721	1051.07	726.104	149.059	887.547	572.965
Q9VAG9	Q9VAG9_DROME	CG7789 (EC 3.1.3.7) (LD34542p)	CG7789 Dmel_CG7789	193.339	175.704	151.315	147.2	180.874	221.301	165.516	197.654	200.348	147.689	207.57	174.997	226.688	184.78	237.266
M9PGX7	M9PGX7_DROME	Succinyl-CoA:3-ketoacid-coenzyme A transferase (EC 2.8.3.5)	SCOT CG1140 Dmel_CG1140	65.7788	68.351	61.8525	146.546	73.9828	90.977	187.642	162.267	152.67	271.801	263.345	212.079	144.608	169.488	177.807
E3CTS3	E3CTS3_DROME	Aldehyde dehydrogenase	Aldh-III-RI	241.506	153.046	264.532	198.376	133.847	158.662	69.5186	112.372	142.426	318.071	323.948	161.22	48.427	131.173	136.29
Q9VCC0	CHRD1_DROME	Cysteine and histidine-rich domain-containing protein (Morgana)	CHORD mora CG6198	443.056	466.937	433.676	414.841	485.453	406.598	303.49	319.02	389.108	145.314	325.589	372.274	446.779	401.888	418.459
Q9V393	Q9V393_DROME	Kurtz arrestin (Kurtz, isoform A) (Kurtz, isoform B) (LD31082p)	krz CG1487 Dmel_CG1487	50.8949	68.7041	39.4967	47.4421	56.9792	64.9678	59.177	62.9875	51.8757	16.1526	61.6742	72.3815	61.2136	75.6875	75.8503
O96827	EF1B_DROME	Probable elongation factor 1-beta (EF-1-beta)	Ef1beta CG6341	9152.23	8332.88	8093.94	7461	9711.05	9512.58	4189.48	5472.12	6945.36	3667.45	4147.6	3877.65	7259.72	6652.07	7614.8
J9TIE4	J9TIE4_DROME	Cytochrome c oxidase subunit 2	COX2	1004.77	957.024	1315.31	1143.14	980.679	1087.76	601.011	619.716	866.933	2207.91	2189.06	954.044	414.384	999.131	932.019
Q8MV37	Q8MV37_DROME	Myosin binding subunit of myosin phosphatase (Myosin binding subunit, isoform J) (EC 3.1.3.16)	Mbs MYPT CG32156 Dmel_CG32156	21.1551	41.1269	42.2642	26.3266	17.5159	27.8842	35.288	34.4928	55.5241	23.6468	40.906	128.412	126.603	39.5275	39.7257
M9NE07	M9NE07_DROME	CG9132, isoform C	CG9132 Dmel_CG9132	431.078	421.568	393.476	286.944	347.202	355.177	300.61	285.239	346.002	210.687	231.993	248.666	407.341	407.53	383.611
Q9W086	Q9W086_DROME	Mitochondrial ribosomal protein L46 (EC 3.-.-.-) (RE09091p)	mRpL46 CG13922 Dmel_CG13922	120.04	108.484	109.178	114.26	109.262	84.7988	100.411	114.843	109.678	114.059	103.211	138.858	145.673	117.221	122.453
Q9VVL7	Q9VVL7_DROME	Dihydrolipoyl dehydrogenase (EC 1.8.1.4)	CG7430 Dmel_CG7430	866.327	1067.59	950.499	1184.12	1116.33	937.2	1333.92	1243.89	1246.06	1845.62	1812.53	1651.25	1723.98	1635.08	1436.62
A1Z9E3	A1Z9E3_DROME	Elongation factor Tu	EfTuM CG6050 Dmel_CG6050	899.407	942.88	925.096	817.446	893.443	787.44	992.764	902.948	939.571	750.202	631.397	852.276	1323.68	1312.94	1096.49
M9PBK5	M9PBK5_DROME	Ribosomal protein LP1, isoform B	RpLP1 CG4087 Dmel_CG4087	2211.08	1823.43	2181.7	2278.41	2578.25	2366.4	2039.36	1949.04	2470.98	3366.83	1997.94	1794.69	3113.07	3149.35	2597.08
Q7K4I5	Q7K4I5_DROME	UBX domain-containing protein 7	CG8892-RB CG8892 Dmel_CG8892	78.9292	83.0409	89.3609	63.1351	71.0508	63.4434	65.6345	51.0805	58.9255	91.7551	618.144	685.673	38.916	38.9325	73.5249
Q9VJL6	Q9VJL6_DROME	Glia maturation factor (RE40543p)	GMF CG5869 Dmel_CG5869	48.6593	36.4892	12.1904	97.4225	82.7535	85.3074	104.62	119.599	107.253	187.92	128.446	133.218	109.719	140.412	126.524
X2J5T3	X2J5T3_DROME	Rab6, isoform B	Rab6 CG6601 Dmel_CG6601	166.165	672.315	126.472	196.314	745.044	772.209	134.131	217.841	220.241	187.167	274.075	222.917	825.431	215.455	255.556
Q9VDK7	Q9VDK7_DROME	Signal recognition particle subunit SRP72	Srp72 Srp72-RA CG5434 Dmel_CG5434	442.171	456.213	447.405	526.025	469.609	470.963	408.716	410.335	480.241	748.067	561.437	597.807	467.543	486.933	528.201
Q9VW59	Q9VW59_DROME	LD16419p (RhoGDI, isoform A) (RhoGDI, isoform B)	RhoGDI CG7823 Dmel_CG7823	749.955	859.234	6967.67	880.062	8211.55	868.95	1045.01	955.895	908.663	1423.36	1281.23	1211.7	1346.28	1297.29	1177.35
P48611	PTPS_DROME	6-pyruvoyl tetrahydrobiopterin synthase (PTP synthase) (PTPS) (EC 4.2.3.12) (Protein purple) (Sepiapterin synthase A)	pr CG16784	57.9902	51.3239	46.7947	62.317	69.351	91.9674	78.1427	90.162	94.3136	130.628	125.525	136.631	97.6614	90.1979	106.601
Q9V3N1	Q9V3N1_DROME	LD24467p (MIP27581p) (Serpin 27A) (Serpin 27A, isoform A) (Serpin 27A, isoform B)	Spn27A serpin-27A Spn27A-RA CG11331 Dmel_CG11331	21.9588	22.1225	9.48105	24.6196	17.3134	36.5109	61.5503	42.789	54.2076	84.9709	61.8653	68.1328	54.7439	45.9822	57.7779
Q9V7D2	VATD1_DROME	V-type proton ATPase subunit D 1 (V-ATPase subunit D 1) (Vacuolar H+ ATPase subunit 36-1) (Vacuolar proton pump subunit D 1) (dV-ATPase D)	Vha36-1 Vha36 CG8186	1983.42	2482.99	2598.55	2641.94	3335.33	2679.85	2516.87	2521.02	2526.46	3838.81	4001.26	4618.28	4332.77	4021.13	3166.95
Q9VCX3	RM45_DROME	Probable 39S ribosomal protein L45, mitochondrial (L45mt) (MRP-L45)	mRpL45 CG6949	123.895	118.592	127.787	149.207	120.906	123.028	121.893	160.084	143.269	134.185	169.033	113.185	151.741	149.947	166.72
Q9W4M9	NSUN2_DROME	tRNA (cytosine(34)-C(5))-methyltransferase (EC 2.1.1.203) (NOP2/Sun domain family member 2 ortholog)	Nsun2 CG6133	106.366	89.3631	108.877	114.484	76.6972	101.569	133.729	122.563	124.912	131.52	415.727	202.462	281.163	108.896	147.268
Q9VFS8	PSMD9_DROME	26S proteasome non-ATPase regulatory subunit 9 (26S proteasome regulatory subunit p27) (dp27)	CG9588	97.5476	105.447	100.866	81.1731	118.01	102.42	116.939	97.1367	96.6776	95.5085	88.1563	108.812	131.77	115.506	130.126
Q23983	SNAP_DROME	Alpha-soluble NSF attachment protein (SNAP-alpha) (N-ethylmaleimide-sensitive factor attachment protein)	alphaSnap Snap CG6625	262.427	189.146	262.492	257.172	246.031	252.585	175.015	203.62	234.728	148.266	303.891	242.547	252.45	292.069	260.07
D0Z769	D0Z769_DROME	DNA-directed RNA polymerase subunit (EC 2.7.7.6)	RpII215-RA	200.258	229.579	231.541	199.79	109.152	231.876	74.5051	219.627	193.245	61.1485	134.038	170.675	48.0738	236.144	207.132
Q9VH69	RS29_DROME	40S ribosomal protein S29	RpS29 CG8495	461.938	482.107	413.059	623.699	480.489	486.996	347.43	669.396	501.607	493.454	611.996	473.949	417.499	548.751	616.892
Q9W068	Q9W068_DROME	LP10272p (Tetraspan membrane protein in hair cell stereocilia ortholog, isoform A) (Tetraspan membrane protein in hair cell stereocilia ortholog, isoform B)	Tmhs CG12026 Dmel_CG12026	43.4878	35.9583	32.4855	18.3203	34.38	22.7758	15.2534	35.2248	17.5487	28.676	17.717	4.08228	23.8396	11.5489	29.5537
Q9VBL3	Q9VBL3_DROME	CG5886 (GH01188p)	CG5886 Dmel_CG5886	59.0098	88.8314	76.6061	67.529	45.6566	53.7138	74.2829	56.0799	71.4131	77.9805	106.483	83.8092	28.5868	90.274	75.887
Q8INH6	Q8INH6_DROME	FI18373p1 (Uncharacterized protein, isoform C) (EC 3.4.11.-)	CG32473-RC CG32473 Dmel_CG32473	555.846	619.296	630.108	457.038	527.062	473.635	486.99	462.847	426.015	427.791	498.71	517.382	677.48	629.266	585.556
Q9W1F7	Q9W1F7_DROME	CG2970, isoform A (CG2970, isoform B) (IP15825p)	CG2970 Dmel_CG2970	290.359	184.422	381.649	184.879	182.397	203.553	53.2186	109.226	108.59	81.0794	298.291	99.3905	29.3857	128.086	135.373
Q5U124	Q5U124_DROME	LP11544p (Maltase A5, isoform A)	Mal-A5 CG30359 Dmel_CG30359	419.406	435.284	453.334	446.156	536.567	463.264	465.831	421.574	445.735	640.414	491.34	464.535	626.174	550.813	556.37
Q9VK44	Q9VK44_DROME	CG9934, isoform A (CG9934, isoform B) (LD24832p)	CG9934 Dmel_CG9934	183.321	198.928	235.913	232.997	263.357	293.31	202.283	300.906	297.118	203.367	308.577	401.912	285.138	327.805	329.06
E1JHQ1	E1JHQ1_DROME	Glutamine synthetase (EC 6.3.1.2)	Gs1 CG2718 Dmel_CG2718	1321.11	1432.36	1525.69	1527.76	1563.7	1357.81	1369.72	1410.75	1411.77	1691.24	1692.8	1949.69	1997.04	1981.21	1706.53
Q9GQ88	Q9GQ88_DROME	Eukaryotic initiation factor eIF2B gamma subunit	eIF2B-gamma CG8190	134.554	80.7348	62.1365	92.4853	63.7176	102.562	100.329	141.131	130.656	109.282	110.713	126.701	84.6076	74.8917	142.664
X2JEF0	X2JEF0_DROME	Glucose-6-phosphate 1-dehydrogenase (EC 1.1.1.49)	Zw CG12529 Dmel_CG12529	44.8781	33.9823	54.5597	53.8114	35.1992	46.9249	70.3309	63.1247	55.0146	86.1407	121.767	100.289	51.2061	94.5686	74.8209
A4V449	A4V449_DROME	NADH dehydrogenase (Ubiquinone) 75 kDa subunit, isoform B (EC 1.6.5.3) (EC 1.6.99.3)	ND-75 CG2286 Dmel_CG2286	370.628	339.283	549.673	363.884	282.031	332.368	174.441	142.105	244.182	414.095	512.225	210.508	123.913	228.123	259.927
Q94533	Q94533_DROME	Ribosomal protein S6 kinase (EC 2.7.11.1)	S6k S6k-RA CG10539 Dmel_CG10539	146.673	288.062	291.476	300.524	254.632	261.478	325.014	322.848	325.2	390.024	351.001	322.019	355.161	321.382	376.761
Q9U1L2	Q9U1L2_DROME	CG3699 (EC 1.1.-.-) (EC 1.3.1.34) (EG:BACR7A4.14 protein)	EG:BACR7A4.14 CG3699 Dmel_CG3699	394.179	93.36	164.607	147.212	132.909	178.056	435.164	287.692	289.801	1086.13	822.904	743.987	353.506	419.718	365.281
E2QCZ9	E2QCZ9_DROME	CG1129, isoform B (CG1129, isoform D) (EC 2.7.7.13) (CG1129, isoform E)	CG1129 Dmel_CG1129	47.5895	49.0734	57.7031	73.1218	72.6965	43.6231	84.2833	121.88	95.7364	114.789	96.9296	59.7152	60.3937	94.6655	100.091
Q9VTW1	Q9VTW1_DROME	CG4300, isoform B (EC 2.5.1.16) (EC 2.5.1.22) (RE15265p) (RH73632p)	CG4300 Dmel_CG4300	429.544	504.394	443.385	465.355	505.047	574.859	522.143	544.028	471.641	914.928	594.314	708.927	872.491	760.874	680.28
Q6NP22	Q6NP22_DROME	LD47325p (Fragment)	CG1371	271.169	216.955	335.421	224.851	197.126	229.249	112.974	1008.78	109.94	298.665	244.336	511.039	140.914	118.864	164.612
Q9VXP3	Q9VXP3_DROME	GH05406p (Mitochondrial ribosomal protein S30, isoform A) (Mitochondrial ribosomal protein S30, isoform B)	mRpS30 CG8470 Dmel_CG8470	289.416	330.117	270.448	320.295	288.818	247.708	265.092	289.334	309.039	212.537	356.987	313.53	284.888	375.006	333.188
Q9VZL1	Q9VZL1_DROME	LP07226p (Maggie, isoform A) (Mitochondrial import protein)	mge maggie CG14981 Dmel_CG14981	122.158	30.274	128.093	68.7777	54.3387	76.4519	33.5029	48.0741	74.7957	149.489	94.2567	40.2724	80.5651	118.316	64.5739
Q9VPP7	Q9VPP7_DROME	AT13539p (Uncharacterized protein)	CG11885 Dmel_CG11885	109.918	115.067	107.688	100.104	96.1712	127.548	107.194	137.446	128.636	66.8962	47.4451	69.823	108.47	79.6969	154.978
M9PBN7	M9PBN7_DROME	Capping protein beta, isoform B	cpb CG17158 Dmel_CG17158	396.545	394.876	361.154	377.525	380.997	402.189	409.313	372.018	386.52	261.227	314.138	357.625	476.801	437.102	492.201
Q9VUQ1	Q9VUQ1_DROME	CG7945, isoform B (RE70822p)	CG7945 Dmel_CG7945	175.354	193.541	245.227	243.854	295.027	238.678	145.485	172.309	230.125	139.525	243.016	253.938	218.907	250.983	232.075
Q9VLC5	Q9VLC5_DROME	Aldehyde dehydrogenase (Aldehyde dehydrogenase, isoform A) (EC 1.2.1.10) (EC 1.2.1.3) (Aldehyde dehydrogenase, isoform B)	Aldh CG3752 Dmel_CG3752	3254.29	3994.12	4087.04	4036.42	4331.23	3590.54	4567.66	3840.37	3743.38	6894	5904.46	6607.11	6052.92	5488.62	5007.49
P45888	ARP2_DROME	Actin-related protein 2 (Actin-like protein 14D) (Actin-like protein 2)	Arp2 Actr14D Arp14D CG9901	72.2513	78.2421	59.7759	79.6867	75.4518	85.0106	92.5133	110.629	99.5584	45.7034	72.0871	49.5811	81.7611	96.9032	120.178
Q9W0S6	Q9W0S6_DROME	IP18235p (MIP14131p) (Mitochondrial ribosomal protein L17, isoform A) (Mitochondrial ribosomal protein L17, isoform B) (RE43278p)	mRpL17 mRpL17-RA CG13880 Dmel_CG13880	117.587	97.5558	101.031	288.876	87.7053	125.496	160.928	146.27	138.536	119.425	120.132	95.1778	123.182	135.675	180.478
Q8SXD0	Q8SXD0_DROME	GH05842p	Jwa CG10373	381.807	347.441	524.431	208.313	251.704	269.264	138.094	133.89	191.067	272.792	239.001	141.217	134.758	230.684	221.149
M9PDK5	M9PDK5_DROME	Vacuolar H[+]-ATPase SFD subunit, isoform E (EC 3.6.3.14)	VhaSFD CG17332 Dmel_CG17332	821.767	972.874	988.15	954.252	962.211	794.354	834.575	877.479	972.792	1618.5	1455.65	1344.64	1202.78	1263.79	1045.69
Q9W293	Q9W293_DROME	CG6613	CG6613 Dmel_CG6613	722.046	896.707	941.699	1307.66	996.382	917.875	1348.79	1069.75	1000.19	3007.95	2226.28	2495.71	2110	2006.1	1398.36
Q9VG08	YELF2_DROME	L-dopachrome tautomerase yellow-f2 (EC 5.3.3.12)	yellow-f2 CG8063	68.3729	42.998	66.0196	64.8381	370.451	115.351	48.2301	89.2435	128.51	581.285	587.475	187.036	154.31	139.736	103.888
Q7K4G8	Q7K4G8_DROME	LD40944p (Uncharacterized protein)	CG12391 Dmel_CG12391	11.1014	16.6107	40.6828	7.40465	16.5975	16.3437	14.4851	41.8722	25.1427	14.5822	16.9931	22.7959	16.0662	28.3137	27.3965
Q9VAI9	Q9VAI9_DROME	Odorant-binding protein 99c, isoform A (RE07893p)	Obp99c CG7584 Dmel_CG7584	83.7249	181.622	31.6133	117.214	88.5171	120.456	280.55	188.365	220.421	807.758	506.823	429.986	248.572	362.503	243.013
P40301	PSA2_DROME	Proteasome subunit alpha type-2 (EC 3.4.25.1) (PROS-Dm25) (Proteasome 25 kDa subunit)	Prosalpha2 PROS-25 Pros25 CG5266	1760.24	1842.14	1705.95	1892.97	2095.13	1905.89	2081.56	2098.83	1762.11	2312.18	2236.68	2477.67	2975.08	2720.84	2554.26
M9MRC9	M9MRC9_DROME	Ribosomal protein L27A, isoform C (Ribosomal protein L27A, isoform D)	RpL27A CG15442 Dmel_CG15442	4761.41	4765.29	4765.41	4934.54	4322.61	4909.77	3673.24	4863.01	5271.65	6831.65	5533.81	4511.68	5131.45	6273.66	5656.1
Q9XZL7	Q9XZL7_DROME	Transforming acidic coiled-coil containing protein	tacc CG9765	285.799	306.269	324.196	94.9627	243.945	58.6642	52.4517	35.4166	59.6168	80.937	30.6681	45.2565	98.4311	25.2249	61.6762
O96299	O96299_DROME	LD47736p (Sorbitol dehydrogenase) (Sorbitol dehydrogenase-2) (EC 1.1.1.14)	Sodh-2 Sdh CG4649 Dmel_CG4649	157.16	208.427	276.011	422.273	338.025	357.079	417.791	526.345	486.113	1046.68	899.864	625.9	544.039	547.591	547.829
M9PBZ3	M9PBZ3_DROME	Split ends, isoform H	spen CG18497 Dmel_CG18497	84.5093	90.0459	87.4337	66.256	60.7115	95.9868	115.558	150.528	109.628	429.999	208.848	186.423	95.6374	141.488	152.783
Q9VHN6	RM19_DROME	39S ribosomal protein L19, mitochondrial (L19mt) (MRP-L19)	mRpL19 CG8039	139.951	114.842	119.63	145.094	109.157	135.815	135.075	138.258	141.399	202.82	175.187	161.601	127.197	159.416	172.391
B5RIU6	B5RIU6_DROME	AT06279p (Endophilin A, isoform B) (Endophilin A, isoform C) (FI05371p)	EndoA endoA endoA-RA endoA-RB CG14296 Dmel_CG14296	53.8794	46.6671	44.9953	49.2298	56.1468	63.0269	60.9775	59.0181	61.7072	53.0698	49.355	60.3014	48.0556	38.0477	77.1381
Q9VY48	Q9VY48_DROME	Mitochondrial ribosomal protein L38 (RE63629p)	mRpL38 mRpL3a CG15871 Dmel_CG15871	210.964	235.826	204.07	231.89	186.32	239.637	257.207	228.921	220.057	151.455	307.73	217.665	181.29	327.864	306.492
Q7JQU9	Q7JQU9_DROME	AT25873p (CG1882, isoform B) (EC 3.1.1.-) (EC 3.1.1.1) (EC 3.3.2.10) (CG1882, isoform C) (CG1882, isoform D) (CG1882, isoform E)	CG1882 Dmel_CG1882	38.4657	33.1213	32.0357	40.007	5.07355	46.5948	40.4737	52.1696	55.789	24.2378	80.5	60.6356	41.9371	77.5376	59.0036
Q7JZW2	Q7JZW2_DROME	RE08270p (Ribosomal protein S15, isoform A)	RpS15 CG8332 Dmel_CG8332	2612.91	3099.58	3017.98	2319.8	3620.06	2623.22	1634.93	1726.37	2045	969.491	1999.33	1902.36	2982.26	3117.87	2533.65
Q9W3U1	Q9W3U1_DROME	RE55639p (Uncharacterized protein)	CG12542 CG32732 Dmel_CG32732	81.4573	61.5188	190.619	120.595	87.7095	84.7474	100.436	54.7978	74.3278	103.4	99.9571	82.7321	85.7587	67.8865	101.586
Q9W552	VPS26_DROME	Vacuolar protein sorting-associated protein 26 (VPS26 protein homolog)	Vps26 CG14804	365.547	377.9	420.725	334.526	397.275	326.485	345.865	402.632	431.019	203.401	320.08	373.118	459.317	542.807	456.008
E1JI22	E1JI22_DROME	Clathrin light chain, isoform B (Clathrin light chain, isoform C) (Clathrin light chain, isoform D)	Clc CG6948 Dmel_CG6948	668.747	676.957	596.043	585.964	617.962	420.699	446.869	474.704	36.7825	280.445	17.9871	28.2353	455.126	534.581	569.061
D1YSG0	D1YSG0_DROME	Bent, isoform F (EC 2.7.11.-) (EC 2.7.11.18)	bt CG32019 Dmel_CG32019	545.5	70.2711	406.435	246.953	297.822	56.847	124.28	94.3882	277.248	459.531	332.862	416.186	156.262	281.85	115.944
A1Z7K8	A1Z7K8_DROME	CG8235	AIMP1 CG8235 Dmel_CG8235	691.395	627.209	608.038	409.39	529.562	581.812	362.114	366.283	451.267	372.157	356.753	345.139	249.984	469.357	555.667
Q9VD00	Q9VD00_DROME	CG5377 (FI07666p) (MIP26861p)	CG5377-RA CG5377 Dmel_CG5377	39.6547	33.4433	36.5608	43.2194	32.6101	36.3213	34.9473	44.6594	39.9583	47.2367	52.2943	51.366	41.0669	40.5165	49.2813
X2JG79	X2JG79_DROME	Uncharacterized protein, isoform W	CG45186 Dmel_CG45186	107.154	246.558	209.371	204.314	303.776	260.828	276.945	318.969	213.214	393.996	325.762	152.12	318.034	440.439	364.064
M9PC07	M9PC07_DROME	Furry, isoform H	fry CG32045 Dmel_CG32045	49.0001	47.5753	33.1768	30.8576	104.458	57.7062	45.2473	47.6555	43.9445	30.5457	59.7825	54.7224	13.0916	167.868	63.9641
X2JH42	X2JH42_DROME	ATP synthase subunit beta (EC 3.6.3.14)	ATPsynbeta CG11154 Dmel_CG11154	13821.2	10828.9	16723.7	8551.68	10031.7	10605.2	3837.7	4215.39	6230.18	12572.3	12206.2	6190.32	4642.87	8167.4	7244.61
O61604	O61604_DROME	Fimbrin (Fimbrin, isoform A) (LD05347p)	Fim CG8649 Dmel_CG8649	259.646	268.052	297.965	485.51	357.655	367.549	460.235	466.33	577.311	1100.44	889.706	902.047	599.883	654.431	551.374
Q9VZL3	Q9VZL3_DROME	Sc2 (EC 1.3.-.-)	Sc2 CG10849 Dmel_CG10849	278.125	186.814	319.108	215.047	191.705	220.282	69.2807	144.259	154.645	235.931	279.939	100.899	357.852	263.324	175.921
O77425	O77425_DROME	Ribokinase (RK) (EC 2.7.1.15)	EG:115C2.1 Dredd CG13369 Dmel_CG13369	21.6543	6.10931	32.1689	23.9876	16.5413	30.8203	42.0891	39.0465	45.2869	30.1394	50.566	44.4719	27.9094	35.7654	47.7137
E2QD65	E2QD65_DROME	Ribosomal protein S19a, isoform C (Ribosomal protein S19a, isoform D) (Ribosomal protein S19a, isoform E)	RpS19a CG4464 Dmel_CG4464	5149.52	4940.45	5006.89	4417.13	5382.05	4980.98	3402.54	4226.7	4703.34	3032.39	3153.25	3514.54	5903.04	5791.19	5382.61
Q7PLS1	Q7PLS1_DROME	LD01937p (Uncharacterized protein, isoform A) (Uncharacterized protein, isoform G) (EC 2.7.6.2) (EC 3.-.-.-)	CG12567-RA CG12567 Dmel_CG12567	66.0028	91.9816	83.5787	95.8112	126.608	106.067	102.12	131.123	129.934	119.838	103.857	116.05	93.8124	82.2455	144.596
Q9VD29	Q9VD29_DROME	RE74312p (Sar1 ortholog, isoform A) (Sar1 ortholog, isoform C) (Sar1 ortholog, isoform D) (Sar1 ortholog, isoform E)	Sar1 sar1 CG7073 Dmel_CG7073	636.648	612.801	619.019	644.539	637.494	616.182	560.358	687.055	786.617	1265.16	1116.19	940.127	934.792	1025.8	795.717
P54359	SEPT2_DROME	Septin-2	Sep2 CG4173	52.459	43.439	52.149	82.4359	88.9317	75.7373	94.1091	77.8048	86.8066	50.5642	71.4768	23.5734	93.6817	87.3608	105.363
Q24319	OST48_DROME	Dolichyl-diphosphooligosaccharide--protein glycosyltransferase 48 kDa subunit (DDOST 48 kDa subunit) (Oligosaccharyl transferase 48 kDa subunit) (EC 2.4.99.18) (DmOST50) (DrOST) (OST5OP)	Ost48 OST50 CG9022	748.621	553.638	944.329	565.398	502.562	514.159	135.384	245.458	330.423	347.643	621.167	254.964	145.721	397.56	340.149
X2JIQ5	X2JIQ5_DROME	Ribosomal protein L17, isoform E	RpL17 CG3203 Dmel_CG3203	2946.01	2916.68	3285.6	2834.7	3304.33	3142.94	2366.85	3383.29	3585.58	3729.94	3347.02	3078.23	3907.33	3663.2	3803.82
Q8T410	Q8T410_DROME	AT22968p	Cnx99A CG11958	42.8258	36.8873	50.9826	51.9867	33.0833	37.1352	21.5352	27.5314	43.3522	46.415	47.7168	6.48382	17.7285	24.0214	36.8115
Q9VL18	EF1D_DROME	Probable elongation factor 1-delta (EF-1-delta)	eEF1delta CG4912	3962.59	3979.59	3982.24	3313.9	4525.61	3942.05	2150.65	2407.79	3065.36	1261.33	2153.75	2341.04	4003.61	3917.85	3616.66
P48159	RL23_DROME	60S ribosomal protein L23 (L17A)	RpL23 RpL17A CG3661	2421.42	2237.62	2036.86	2074.44	2081	2033.43	1655.37	2054.44	2020.4	904.167	1302.94	1129.07	2553.22	2303.18	2462.47
Q9W3H4	Q9W3H4_DROME	LD36273p (Sniffer, isoform A) (Sniffer, isoform B) (EC 1.1.1.184)	sni CG10964 Dmel_CG10964	183.477	250.729	177.735	231.071	94.4477	199.839	260.634	193.723	216.625	134.389	180.015	286.613	386.765	236.228	281.069
P55162	HEM_DROME	Membrane-associated protein Hem (dHem-2)	Hem HEM2 CG5837	59.3137	62.3733	46.6472	16.6425	69.4186	70.402	62.5871	72.343	93.5911	103.329	87.8312	29.9077	35.7528	58.61	88.1211
X2JBJ9	X2JBJ9_DROME	Uncharacterized protein, isoform B (Uncharacterized protein, isoform C)	CG12096 Dmel_CG12096	75.3873	75.0628	55.5699	67.4224	14.7148	71.2441	63.9749	71.6177	65.0766	110.625	74.6085	87.0974	85.0266	70.7191	88.8877
P08646	RAS1_DROME	Ras-like protein 1 (Dras1) (Dmras85D)	Ras85D Ras1 CG9375	178.152	159.878	186.248	303.172	306.875	322.142	251.251	276.106	288.924	231.906	338.512	309.009	134.328	290.049	365.044
Q0E9Q5	Q0E9Q5_DROME	Deleted.		41.5505	42.7633	39.1786	40.9679	39.046	66.3095	30.7149	26.9953	52.0641	52.7883	56.9845	18.3617	38.4545	58.2098	50.6819
Q7K2D2	DCTN2_DROME	Dynactin subunit 2 (Dynamitin) (Dynactin 2 p50 subunit)	DCTN2-p50 Dmn CG8269	337.89	376.298	319.162	162.109	208.612	285.414	408.306	37.9326	177.974	53.0143	76.5678	81.5862	189.823	202.277	254.123
Q7K1Z5	UFC1_DROME	Ubiquitin-fold modifier-conjugating enzyme 1 (Ufm1-conjugating enzyme 1)	CG8386	223.728	267.998	232.214	331.034	272.475	348.169	356.615	351.683	395.336	1135.7	577.466	585.546	370.662	460.634	454.721
M9NDP1	M9NDP1_DROME	Cut up, isoform E (EC 3.6.1.3)	ctp CG6998 Dmel_CG6998	45.6278	35.1841	26.7617	40.1685	106.158	40.7018	26.5696	57.9813	39.2906	19.8124	32.7632	29.674	416.007	51.6729	53.2183
Q9VQB4	Q9VQB4_DROME	CG3609, isoform A (EC 1.-.-.-) (CG3609, isoform B) (CG3609, isoform C) (LD06553p)	CG3609 Dmel_CG3609	378.304	373.465	315.404	555.621	482.292	461.202	518.313	498.278	453.459	464.797	659.908	725.031	798.155	758.766	637.302
Q9VDL0	Q9VDL0_DROME	Signal recognition particle protein 14	Srp14 CG5417 Dmel_CG5417	129.514	105.433	104.743	158.733	118.797	139.002	160.774	155.895	170.548	138.703	141.249	147.117	198.6	160.013	196.57
Q24192	RHOL_DROME	Ras-like GTP-binding protein RhoL	RhoL Drac3 CG9366	17.1755	246.233	13.88	13.1217	124.228	208.279	49.2636	20.448	22.1398	116.152	60.3313	45.612	21.3433	38.8557	47.6193
Q7KNF3	Q7KNF3_DROME	Hsp90-related protein TRAP1	Trap1 CG3152	313.231	294.251	299.35	356.797	424.781	327.491	340.753	350.285	383.449	400.179	381.01	468.999	467.441	418.836	439.716
Q2EZ47	Q2EZ47_DROME	Nipped-A (Nipped-A, isoform E) (EC 2.3.1.48) (EC 2.7.1.-)	Nipped-A CG33554 Dmel_CG33554	93.0663	77.2853	79.7925	88.1862	52.7587	106.89	53.6518	84.3233	93.431	35.0084	18.8923	58.0807	48.099	56.3404	105.405
P11346	KRAF1_DROME	Raf homolog serine/threonine-protein kinase phl (D-Raf) (dRAF-1) (EC 2.7.11.1) (Protein pole-hole)	phl ph CG2845	13827.4	20430.5	20936.1	18714	24517.7	17965.6	20342.4	18120.8	17889.7	18802.7	15928.7	20748.4	27678.3	24367.9	24418.6
Q9V3L7	Q9V3L7_DROME	GH05862p (NP15.6) (Putative uncharacterized protein NP15.6)	NP15.6 CG6008 Dmel_CG6008	223.623	153.589	305.58	272.624	257.406	258.638	128.599	179.639	213.256	380.427	367.822	172.517	26.3899	246.555	243.515
Q9VGC5	Q9VGC5_DROME	CG4830 (RE54693p)	CG4830 Dmel_CG4830	137.935	647.099	147.263	243.3	126.648	981.416	472.284	283.561	456.887	1666.73	1106.59	868.085	1043.18	404.726	688.194
Q7K550	EIF3J_DROME	Eukaryotic translation initiation factor 3 subunit J (eIF3j)	Adam CG12131	241.49	259.453	250.968	199.917	269.535	279.781	181.392	228.529	278.675	221.123	233.805	306.351	258.765	283.406	300.245
Q9VMB9	Q9VMB9_DROME	Cytochrome c oxidase subunit 5B, isoform A (Cytochrome c oxidase subunit 5B, isoform B) (EC 1.9.3.1) (RE06394p)	COX5B CoVb CG11015 Dmel_CG11015	120.125	72.1515	69.7372	89.0323	73.7748	77.6414	34.8071	69.5553	70.8778	102.636	88.8274	13.2841	14.6737	40.0642	78.3407
Q9VE52	Q9VE52_DROME	Cleavage stimulation factor 64 kilodalton subunit (FI01908p)	CstF-64 CstF-64-RA CG7697 Dmel_CG7697	137.885	30.7597	23.3072	189.316	18.0745	26.126	17.3816	144.83	27.9335	27.8218	21.7882	21.0133	84.5091	59.361	28.2868
Q9V396	Q9V396_DROME	Carbonic anhydrase 1 (EC 4.2.1.1) (GH09688p)	CAH1 CG7820 Dmel_CG7820	416.427	4.42424	8.46374	17.4572	571.96	20.0227	42.0791	27.221	28.2654	97.8688	98.3259	37.7032	17.2289	44.2589	38.3368
Q01637	UMPS_DROME	Uridine 5'-monophosphate synthase (UMP synthase) (Rudimentary-like protein) [Includes: Orotate phosphoribosyltransferase (OPRTase) (EC 2.4.2.10); Orotidine 5'-phosphate decarboxylase (EC 4.1.1.23) (OMPdecase)]	r-l CG3593	669.736	788.971	757.109	739.939	822.968	773.192	698.716	731.749	860.399	733.725	933.772	1130.08	1009.06	1103.83	959.549
E8NH59	E8NH59_DROME	RE48478p (WRN exonuclease, isoform C)	WRNexo WRNexo-RB CG7670 Dmel_CG7670	29.751	39.2625	30.6709	28.2779	32.7228	44.6754	52.8201	19.1164	19.0036	16.8478	21.4237	9.9884	6.50199	69.2983	49.504
Q9VCK6	Q9VCK6_DROME	LD34157p (Uncharacterized protein) (EC 4.1.2.5)	CG10184 Dmel_CG10184	31.586	46.1636	39.9233	40.8358	53.999	36.8546	41.059	45.2896	51.5444	126.58	108.307	83.0121	78.8295	54.4085	53.7356
M9PG22	M9PG22_DROME	ADP ribosylation factor at 79F, isoform J	Arf79F CG8385 Dmel_CG8385	937.286	869.502	974.692	1232.77	1196.71	998.549	1198.42	1472.79	1269.7	1116.8	1936.73	2220.76	1947.45	1821.7	1603.24
Q8IGR0	Q8IGR0_DROME	RE44350p (SD13292p)	aru RpS27A Ubi-p63E CG4276	2321.37	2066.21	2254.61	2080.59	1734.94	1690.05	3314.51	3288.44	3148.52	2741.43	3814.1	3256.43	4444.11	3480.72	3598.81
Q9VQZ6	ELP3_DROME	Probable elongator complex protein 3 (EC 2.3.1.48)	Elp3 CG15433	271.865	276.298	268.375	185.542	218.598	288.148	279.763	248.922	287.252	316.2	523.685	239.137	258.641	253.142	356.824
Q9VTV9	Q9VTV9_DROME	Delta-aminolevulinic acid dehydratase (EC 4.2.1.24)	Pbgs CG10335 Dmel_CG10335	31.6058	11.5349	9.50789	32.4833	39.3205	31.682	50.4727	59.7636	39.4307	62.3426	67.9012	44.2815	53.1519	13.0473	61.517
E1JHT6	E1JHT6_DROME	Reticulon-like protein	Rtnl1 CG33113 Dmel_CG33113	287.857	219.245	327.238	206.764	184.061	191.681	108.88	97.3922	151.567	180.955	243.189	164.087	158.094	173.56	171.657
P02299	H3_DROME	Histone H3	His3; His3:CG31613 CG31613; His3:CG33803 CG33803; His3:CG33806 CG33806; His3:CG33809 CG33809; His3:CG33812 CG33812; His3:CG33815 CG33815; His3:CG33818 CG33818; His3:CG33821 CG33821; His3:CG33824 CG33824; His3:CG33827 CG33827; His3:CG33830 CG33830; His3:CG	253.572	251.453	273.946	187.714	260.749	175.916	119.307	181.934	208.386	110.139	124.894	56.0679	59.3201	188.229	209.043
Q9NH67	Q9NH67_DROME	SP1029 protein	SP1029 CG11956	338.138	374.975	379.448	354.943	359.937	319.819	464.901	404.528	353.181	551.792	433.129	524.41	592.475	524.055	521.784
Q8MSS9	Q8MSS9_DROME	RE27784p	Hexo1 CG1318	35.6643	39.7065	26.4201	35.7131	38.6104	44.5425	52.7001	49.9877	49.4727	48.1366	37.2836	37.9524	46.5144	31.6082	64.4646
Q9VSF2	MED24_DROME	Mediator of RNA polymerase II transcription subunit 24 (Mediator complex subunit 24) (dMED24) (dTRAP100)	MED24 Trap100 CG7999	54.3941	44.0934	30.5833	37.2672	55.1101	60.4152	33.9408	43.4812	65.7897	49.6529	5.95901	109.564	211.234	42.0944	60.2071
Q9VMU2	Q9VMU2_DROME	CG5828, isoform A (EC 2.7.1.33) (CG5828, isoform B)	CG5828 Dmel_CG5828	61.8784	58.8106	66.4453	35.8929	34.4929	17.5903	67.3402	56.3553	65.85	71.602	32.0402	33.8357	38.4307	50.0585	58.2679
Q9VTC4	U195A_DROME	MIP18 family protein CG7949	CG7949	29.3224	24.5193	24.9114	23.7193	32.1156	22.5348	23.043	19.8639	31.9578	17.7883	19.4859	27.1647	11.2565	27.8585	28.7883
M9PCI2	M9PCI2_DROME	NHP2, isoform B	NHP2 CG5258 Dmel_CG5258	57.7488	78.9234	42.3811	61.0094	27.5916	80.247	34.1406	49.8706	60.758	59.7235	70.0397	245.08	87.1693	65.9139	70.8387
Q9W3W1	Q9W3W1_DROME	Coronin	pod1 CG4532 Dmel_CG4532	128.956	106.517	95.8567	212.377	218.062	161.77	234.637	297.382	256.713	305	270.805	289.013	259.302	264.514	304.143
Q9GQV2	Q9GQV2_DROME	Filamin isoform A	cher Filamin CG3937	140.343	272.602	87.2391	310.94	95.758	228.999	523.366	445.339	412.668	915.466	886.283	301.001	446.49	559.255	520.758
Q9W3Y3	Q9W3Y3_DROME	CG3226 (LD13807p)	CG3226 Dmel_CG3226	1387.54	1676.37	1467.23	1177.97	1689.13	1341.01	647.188	757.837	981.896	491.965	920.001	934.719	1129.99	1147.96	1190.11
Q9VHB8	Q9VHB8_DROME	CG8199 (EC 1.2.4.4) (GH19141p)	CG8199 Dmel_CG8199	133.132	404.858	432.913	506.202	419.116	87.9228	235.234	176.319	221.059	255.058	296.817	249.996	253.197	217.447	215.175
Q9VDE2	Q9VDE2_DROME	CG5793, isoform B (CG5793, isoform D) (CG5793, isoform E)	CG5793 Dmel_CG5793	29.3771	23.8439	25.1041	44.6356	32.8327	35.6443	69.2118	37.024	35.5002	36.8982	76.3409	78.7305	67.8695	58.5323	61.3295
Q9VV89	Q9VV89_DROME	Coat protein (Coatomer) zeta, isoform A (EC 1.-.-.-) (Nonclathrin coat protein zeta-COP)	zetaCOP copz1 zeta-COP CG3948 Dmel_CG3948	168.084	239.579	220.622	183.537	293.594	231.361	199.542	169.103	243.225	100.287	162.74	223.862	333.663	235.383	265.148
P91926	AP2A_DROME	AP-2 complex subunit alpha (Alpha-adaptin)	AP-2alpha CG4260	307.879	351.508	360.193	402.519	343.568	486.731	409.985	382.863	482.86	385.779	577.604	489.748	398.378	482.194	566.062
Q9VNQ3	Q9VNQ3_DROME	LD31024p (Uncharacterized protein, isoform A) (Uncharacterized protein, isoform B)	CG11137 Dmel_CG11137	49.8	40.6595	45.1913	31.1548	12.1775	39.5011	12.9995	18.8176	24.3647	41.3201	40.2285	16.2804	1.65848	23.6822	29.3504
Q4V3J3	Q4V3J3_DROME	IP10508p (Fragment)	CG10399	183.67	176.679	44.5268	15.7454	96.2388	216.728	32.8702	845.729	114.369	45.6101	135.726	94.6569	129.275	114.324	166.129
Q9VZ58	Q9VZ58_DROME	Purple acid phosphatase (EC 3.1.3.2)	CG1637 Dmel_CG1637	67.3365	56.0613	54.675	44.4024	60.811	57.9183	101.749	67.0904	64.0815	71.6252	49.1906	56.9355	97.8246	89.3399	99.9384
Q5BI66	Q5BI66_DROME	LP14969p	beta-Man CG12582	89.7811	76.1822	56.5412	86.3323	106.226	90.8543	125.889	108.174	102.271	108.871	65.5505	58.9393	58.8987	79.4599	143.82
Q94518	NACA_DROME	Nascent polypeptide-associated complex subunit alpha (NAC-alpha) (Alpha-NAC)	Nacalpha aic CG8759	1966.55	2247.62	2244.66	1902.4	2347.1	1930.82	1316.29	1583.15	1672.15	444.972	1791.45	1985.14	2644.71	2326.84	2141.44
Q9XZ34	Q9XZ34_DROME	Rap1 interacting factor 1	Rif1 CG30085 Dmel_CG30085	858.134	1052.05	982.026	1158.62	1086.76	1070.42	1789.74	1494.09	1419.03	3497.76	3225.01	2728.16	2086.91	2523.58	1927.92
Q7JWR9	ZC3HF_DROME	Zinc finger CCCH domain-containing protein 15 homolog (DRG family regulatory protein 1 homolog)	CG8635	377.067	417.529	435.802	259.612	417.188	357.022	162.1	220.954	257.046	108.512	67.4839	144.448	231.009	262.115	322.622
Q9VXK6	IF5_DROME	Eukaryotic translation initiation factor 5 (eIF-5)	eIF5 CG9177	787.62	821.77	859.935	1015.89	918.201	878.133	949.517	906.686	910.027	1505.49	1230.24	1222.75	1113.43	1143.78	1212.43
L0MLQ9	L0MLQ9_DROME	eIF4E-Transporter, isoform H	4E-T CG32016 Dmel_CG32016	40.7395	25.4306	24.8394	46.1661	23.2219	50.6187	6.43194	8.69425	13.1092	38.0705	12.3403	31.7923	59.8207	19.1143	11.1014
Q9W1H6	Q9W1H6_DROME	CG5597 (GH04238p)	CG5597 Dmel_CG5597	1835.8	2119.83	2036.1	2581.16	2129.15	2287.3	3766.15	3122.11	2954.26	7272.08	6651.48	5805.56	4295.54	5085.67	4075.06
Q8SXQ1	Q8SXQ1_DROME	CG9629 (EC 1.2.1.3) (GH05218p)	CG9629 Dmel_CG9629	29.2164	30.264	141.462	96.736	94.959	72.8798	302.419	257.967	245.422	503.599	441.37	387.152	286.429	302.584	263.487
Q7JZD3	Q7JZD3_DROME	Eb1, isoform A (Eb1, isoform B) (Eb1, isoform D) (Eb1, isoform G) (RE41364p)	Eb1 CG3265 Dmel_CG3265	605.88	641.062	694.063	487.376	811.831	581.238	473.613	513.021	640.287	461.965	525.382	545.671	735.89	715.775	699.133
Q9VG93	GSTD7_DROME	Glutathione S-transferase D7 (EC 2.5.1.18)	GstD7 gstD26 GSTD7-7 CG4371	73.4387	63.2906	59.1647	25.8016	17.3869	81.6447	249.628	48.7889	96.0585	152.573	123.484	101.804	85.2289	107.278	130.409
Q9VXE6	NU153_DROME	Nuclear pore complex protein Nup153 (153 kDa nucleoporin) (Nucleoporin Nup153)	Nup153 CG4453	106.26	102.837	114.465	233.448	29.8948	29.2824	29.8015	75.2478	84.8763	32.407	89.7208	49.2882	43.7793	74.5141	55.9818
D3PFE0	D3PFE0_DROME	MIP16878p (Fragment)	dec-1-RC	378.363	381.586	403.695	20.5671	21.1876	15.9399	19.6204	22.0701	20.143	19.0434	23.8486	16.4481	15.3738	21.5186	25.4946
B7FNJ7	B7FNJ7_DROME	FI04478p	Hrs-RB	48.234	37.7335	34.6929	33.5179	57.3803	53.2901	388.567	30.7419	34.3996	26.8651	25.7161	35.0054	41.2599	215.01	46.0094
X2JC35	X2JC35_DROME	60S ribosomal protein L36	RpL36 CG7622 Dmel_CG7622	3040.37	3205.26	2943.26	2903.25	2970.68	3053.73	2306.19	2882.2	2675.14	2430.54	2485.24	2232.12	4315.02	3460.92	3703.79
Q9VWB8	Q9VWB8_DROME	Nucleoporin 205kD, isoform A	Nup205 CG11943 Dmel_CG11943	89.5895	450.892	502.748	516.591	546.78	443.978	347.909	410.614	540.155	62.3256	434.976	484.992	574.974	421.213	540.22
Q9VKW1	Q9VKW1_DROME	CG5168, isoform A (CG5168, isoform B) (LD41958p)	CG5168 Dmel_CG5168	121.925	106.516	102.252	40.2326	105.521	107.427	64.206	88.0606	75.4753	51.6719	52.7374	59.2475	85.9392	79.5822	116.551
Q9VXI1	Q9VXI1_DROME	CG9914, isoform A (EC 1.1.1.35) (CG9914, isoform B) (RH68464p)	CG9914 Dmel_CG9914	157.63	201.448	188.256	510.16	228.465	336.392	680.956	548.825	585.803	1895.12	1486.9	1361.27	753.579	901.23	698.891
P02283	H2B_DROME	Histone H2B	His2B; His2B:CG17949 CG17949; His2B:CG33868 CG33868; His2B:CG33870 CG33870; His2B:CG33872 CG33872; His2B:CG33874 CG33874; His2B:CG33876 CG33876; His2B:CG33878 CG33878; His2B:CG33880 CG33880; His2B:CG33882 CG33882; His2B:CG33884 CG33884; His2B:CG33886 CG33	1557.18	1682.49	1837.78	1665.66	1626.6	1621.12	1258.49	1754.59	1660.12	1526.1	1344.17	1197.4	1714.11	1684.57	2085.38
Q9V3E7	Q9V3E7_DROME	LD24793p (RNA and export factor binding protein 1)	Ref1 Aly CG1101 Dmel_CG1101	313.607	298.34	336.389	316.847	647.743	495.027	293.722	402.871	483.979	132.948	164.802	216.471	487.596	508.753	535.136
X2JGP4	X2JGP4_DROME	Protein disulfide-isomerase (EC 5.3.4.1)	Pdi CG6988 Dmel_CG6988	2705.98	2816.23	2907.69	3555.33	3397.62	3254.29	4885.24	4892.33	4522.07	5210.07	6111.64	5920.76	6316.06	6449.81	5865.41
O76454	PHS_DROME	Pterin-4-alpha-carbinolamine dehydratase (PHS) (EC 4.2.1.96) (4-alpha-hydroxy-tetrahydropterin dehydratase) (Pterin carbinolamine dehydratase) (PCD)	Pcd CG1963	124.501	151.361	101.106	150.018	117.055	136.056	55.1922	177.578	147.627	89.0435	108.703	57.7632	149.618	99.7206	159.561
D1YSG7	D1YSG7_DROME	Calcium/calmodulin-dependent protein kinase II, isoform I (EC 2.7.11.-) (EC 2.7.11.17)	CaMKII CG18069 Dmel_CG18069	28.1316	11.4436	13.441	22.974	345.451	228.989	24.8669	20.613	18.0795	25.218	103.975	306.021	529.241	26.7711	18.8334
Q9XZ03	Q9XZ03_DROME	Multiprotein Bridging Factor 1 (Multiprotein bridging factor 1, isoform A) (Multiprotein bridging factor 1, isoform B) (Multiprotein bridging factor 1, isoform C) (Multiprotein bridging factor 1, isoform D)	mbf1 CG4143 Dmel_CG4143	94.5161	122.997	110.631	24.3388	53.9105	76.004	55.7506	38.6009	44.0328	16.5492	26.2278	23.9352	47.3655	47.0351	76.2137
Q9VGU6	Q9VGU6_DROME	GTP:AMP phosphotransferase, mitochondrial (EC 2.7.4.10) (Adenylate kinase 3)	Adk3 DAK3 CG6612 Dmel_CG6612	169.949	91.5687	60.2091	88.859	12.8489	85.6317	362.992	109.331	108.202	232.712	149.116	153.665	111.819	166.602	200.069
L0MPS3	L0MPS3_DROME	Retinoid-and fatty acid-binding glycoprotein, isoform B (Retinoid-and fatty acid-binding glycoprotein, isoform C) (Retinoid-and fatty acid-binding glycoprotein, isoform D)	Rfabg CG11064 Dmel_CG11064	3356.28	3130.14	3651.78	3143.06	3019.38	2745.34	3550.64	3311.33	3419.13	7983.45	5178.78	4997.03	4605.71	3649.23	4343.02
O02373	UGDH_DROME	UDP-glucose 6-dehydrogenase (UDP-Glc dehydrogenase) (UDP-GlcDH) (UDPGDH) (EC 1.1.1.22) (Protein sugarless) (Protein suppenkasper)	sgl kiwi ska CG10072	28.3279	18.9117	24.7629	62.5273	26.7092	58.6484	164.407	127.118	148.095	191.824	131.553	111.234	112.051	103.259	153.617
Q8MQQ8	Q8MQQ8_DROME	LD21041p (Fragment)	PAPLA1 CG8552	54.0161	58.632	17.629	45.0358	10.5415	60.578	64.941	53.7435	57.3974	77.0937	98.3288	51.8074	38.2099	47.4759	81.1018
Q9VAQ0	Q9VAQ0_DROME	Cullin 5 (FI20194p1)	Cul5 Cul-5 Cul-5-RA CG1401 Dmel_CG1401	78.115	92.4325	99.4511	73.5185	51.6364	112.088	71.1227	62.3629	69.7844	55.1929	68.0115	83.3705	97.9385	79.521	110.466
Q9VL06	Q9VL06_DROME	CG5604	CG5604 Dmel_CG5604	12.1007	14.0085	3.08184	3.75216	5.22636	13.8599	12.8977	17.3834	21.4425	222.382	21.8128	27.1279	23.9813	127.102	20.0255
A8Y589	A8Y589_DROME	Apoptosis-linked gene-2	Alg-2 CG40410 Dmel_CG40410	50.9399	41.9862	33.3578	38.9336	25.3323	44.9608	47.4981	47.0906	51.159	43.5029	76.7101	86.5927	38.3455	54.17	63.1964
Q9VW48	Q9VW48_DROME	Bifunctional ATP sulfurylase/APS kinase (EC 2.7.1.25) (EC 2.7.7.4)	Papss Paps CG8363	23.9573	29.3463	161.178	64.2118	40.3969	38.6084	102.293	109.281	97.0209	126.867	201.344	116.303	146.04	142.684	110.296
X2JCV2	X2JCV2_DROME	Larval serum protein 2, isoform B	Lsp2 CG6806 Dmel_CG6806	62.1328	21.0426	58.98	52.6641	20.6506	56.255	444.85	34.7675	34.3148	362.849	67.782	35.6909	67.91	474.174	54.1961
Q9VG32	Q9VG32_DROME	Malic enzyme	Men Men-RA CG10120 Dmel_CG10120	176.266	148.303	168.194	288.733	80.64	178.019	400.467	296.465	317.869	593.847	675.065	504.149	433.309	284.228	391.724
Q24050	Q24050_DROME	Anon-i1 protein (CG2034, isoform A) (CG2034, isoform B) (SD08216p)	anon-i1 CG2034 Dmel_CG2034	465.771	474.749	487.275	335.776	428.59	365.622	268.797	265.904	293.237	234.688	324.479	308.877	519.366	394.924	408.267
Q9W3K3	Q9W3K3_DROME	CG2260 (LD41718p)	CG2260 Dmel_CG2260	263.719	197.757	192.685	146.89	201.852	209.612	145.881	205.212	202.762	128.739	253.46	197.087	181.956	251.082	255.014
X2J9R2	X2J9R2_DROME	Coproporphyrinogen oxidase, isoform B (EC 1.3.3.3)	Coprox CG3433 Dmel_CG3433	132.576	129.2	408.183	150.544	143.504	160.526	181.533	195.962	458.426	289.934	483.246	513.418	478.11	527.143	245.396
Q8T4E1	GPI8_DROME	Putative GPI-anchor transamidase (GPI transamidase) (EC 3.-.-.-)	CG4406	48.2049	24.3766	65.7094	39.7041	29.2213	31.5397	5.73304	172.943	28.87	13.3536	14.4584	23.8478	16.8643	99.9414	24.3692
Q9VCH8	Q9VCH8_DROME	LD23303p (Twister, isoform A) (EC 2.7.7.-) (Twister, isoform B)	tst CG10210 Dmel_CG10210	1110.21	2414.04	2743.03	2136.48	2297.02	1116.43	2138.26	2017.02	2053.52	1324.63	1515.29	1612.37	2474.88	184.484	2394.85
M9PCQ1	M9PCQ1_DROME	NADPH--cytochrome P450 reductase (CPR) (P450R) (EC 1.6.2.4)	Cpr CG11567 Dmel_CG11567	22.3187	12.9588	7.07478	25.4419	16.401	29.6194	13.8114	24.0461	24.5304	50.0164	65.8125	30.6926	12.5434	38.1505	30.231
M9PCG1	M9PCG1_DROME	CG5261, isoform E (EC 2.3.1.12)	muc CG5261 Dmel_CG5261	711.075	876.292	786.584	850.244	822.468	808.438	1095.64	955.347	1040.75	2538.08	1810.92	1635.71	1474.54	1391.58	1307.69
O62528	O62528_DROME	Kinesin-like protein	pav CG1258	33.2058	34.9723	23.4767	32.3466	73.5961	38.178	28.3258	34.6007	50.609	36.5234	35.463	35.0947	24.0595	26.1869	46.0477
Q9VMW7	ITPA_DROME	Inosine triphosphate pyrophosphatase (ITPase) (Inosine triphosphatase) (EC 3.6.1.19) (Non-canonical purine NTP pyrophosphatase) (Non-standard purine NTP pyrophosphatase) (Nucleoside-triphosphate diphosphatase) (Nucleoside-triphosphate pyrophosphatase) (NT	CG8891	78.9171	64.7774	104.908	82.3549	70.5581	70.0298	70.1866	59.1164	75.7146	41.3029	59.6653	40.1211	84.2439	78.3649	91.2378
Q9VSL9	Q9VSL9_DROME	CG6638 (EC 1.3.8.4) (RE62833p)	CG6638 Dmel_CG6638	231.325	214.146	217.338	212.118	179.657	212.364	235.137	239.913	230.555	206.514	291.975	295.207	314.844	275.089	314.676
Q8IMU2	Q8IMU2_DROME	RE10237p (Uncharacterized protein, isoform B)	CG11790 Dmel_CG11790	88.2077	50.9097	99.0589	38.3453	33.7011	65.8833	23.4143	21.0941	30.48	17.6426	63.6324	53.1826	1.21314	34.7118	45.1636
Q9W2E8	Q9W2E8_DROME	NADH dehydrogenase (Ubiquinone) B12 subunit, isoform A (NADH dehydrogenase (Ubiquinone) B12 subunit, isoform B) (NADH dehydrogenase (Ubiquinone) B12 subunit, isoform C) (NADH dehydrogenase (Ubiquinone) B12 subunit, isoform D) (NADH dehydrogenase (Ubiquino	ND-B12 CG10320 Dmel_CG10320	65.0632	43.4133	63.7986	55.1888	39.8057	55.1454	34.01	37.6321	63.8803	113.959	84.0251	20.0528	11.5279	53.1788	57.9204
Q9VDE4	Q9VDE4_DROME	Bride of doubletime (RE50353p)	Bdbt CG17282 Dmel_CG17282	180.154	167.369	187.8	195.422	202.001	200.305	177.845	197.272	258.195	213.839	227.771	211.347	133.138	172.17	263.69
Q9VY78	Q9VY78_DROME	Chloride intracellular channel, isoform A (Chloride intracellular channel, isoform C) (LD46306p)	Clic l(1)G0053 CG10997 Dmel_CG10997	115.359	130.04	143.047	351.725	251.375	268.663	381.443	342.438	392.98	703.375	704.536	679.875	573.912	547.141	455.112
Q7K084	Q7K084_DROME	Odorant-binding protein 44a, isoform A (Odorant-binding protein 44a, isoform B) (RH04549p)	Obp44a CG2297 Dmel_CG2297	67.0134	49.2994	120.508	94.5427	43.5603	80.4194	240.42	141.175	163.486	438.843	345.222	247.897	224.392	298.956	203.077
Q8SXY6	TMEDA_DROME	Transmembrane emp24 domain-containing protein bai (Protein baiser)	bai CG11785	203.88	163.151	209.265	201.839	268.66	216.711	121.074	125.228	187.053	379.634	342.26	234.772	99.5299	181.711	210.594
A1Z9J3	A1Z9J3_DROME	Short stop, isoform H	shot CG18076 Dmel_CG18076	519.042	560.368	600.829	573.431	510.172	572.365	281.714	537.429	463.251	745.906	613.445	412.043	741.94	557.087	634.362
X2J4W8	X2J4W8_DROME	Kruppel homolog 2, isoform C	Kr-h2 CG9159 Dmel_CG9159	261.271	188.067	256.848	239.904	160.663	253.169	104.937	141.834	178.844	425.22	324.988	198.669	171.155	260.391	223.585
Q8IN02	Q8IN02_DROME	BcDNA.LD12153 (Diphthamide methyltransferase) (EC 2.1.1.98)	Dph5 BcDNA.LD12153 CG31289 Dmel_CG31289	533.365	623.757	622.878	322.803	566.521	382.616	239.547	295.027	320.725	67.1597	231.824	229.769	534.258	405.898	421.925
A8DYW1	A8DYW1_DROME	Uncharacterized protein, isoform B	CG31638 Dmel_CG31638	64.2061	64.2163	23.698	67.3471	66.4763	86.7415	139.807	24.3055	110.266	23.0824	57.6453	23.3124	66.9268	17.2978	102.893
X2JE34	X2JE34_DROME	RNA-binding protein 2, isoform E	Rbp2 CG4429 Dmel_CG4429	290.323	237.502	299.069	167.082	350.181	260.469	198.486	248.16	244.958	116.499	175.752	103.921	277.065	167.883	326.257
M9PIL3	M9PIL3_DROME	ADP-ribosylation factor GTPase activating protein 3, isoform G	ArfGAP3 CG6838 Dmel_CG6838	92.8581	103.852	149.537	152.194	110.22	128.422	112.644	131.093	127.835	194.798	133.971	215.663	121.536	188.108	171.789
Q7K1U0	Q7K1U0_DROME	Activity-regulated cytoskeleton associated protein 1 (LD41905p)	Arc1 CG12505 Dmel_CG12505	51.4337	59.5054	56.4799	88.4989	68.0022	80.9476	91.5868	72.2146	78.6779	212.378	150.614	110.412	78.5668	98.9455	112.762
O97111	O97111_DROME	LD29223p (PAR-6) (Par-6, isoform A) (Par-6, isoform B)	par-6 CG5884 Dmel_CG5884	57.51	13.3732	75.4274	379.682	114.659	60.4367	70.0928	814.722	81.7808	273.004	843.454	78.701	20.6916	64.8796	70.5708
M9MSN9	M9MSN9_DROME	Ranbp16, isoform C	Ranbp16 CG33180 Dmel_CG33180	179.019	142.377	113.265	167.81	167.876	204.18	148.803	123.819	164.63	222.988	187.071	147.317	146.198	154.492	219.743
Q9V3Y4	Q9V3Y4_DROME	LD43650p (Mitochondrial carrier homolog) (Mitochondrial carrier homolog 1, isoform A) (Mitochondrial carrier homolog 1, isoform B) (Mitochondrial carrier homolog 1, isoform C) (Mitochondrial carrier homolog 1, isoform E) (Mitochondrial carrier homolog 1,	Mtch Mtch-RB CG6851 Dmel_CG6851	319.375	219.309	313.744	237.445	183.678	233.659	79.207	97.8408	175.808	97.8411	349.708	309.166	302.572	151.249	176.19
Q9W1L1	Q9W1L1_DROME	Mitochondrial ribosomal protein L43 (RE35686p)	mRpL43 CG5479 Dmel_CG5479	34.0748	575.999	704.486	264.195	33.1587	480.27	20.2878	42.0761	44.9693	547.864	581.879	1227.17	804.46	391.97	22.5462
Q7K2L7	Q7K2L7_DROME	GH27120p (Uncharacterized protein)	CG17765 Dmel_CG17765	143.094	145.559	171.331	152.052	174.111	186.463	206.076	210.231	217.024	135.207	217.165	246.493	317.043	262.749	279.476
Q6IDG3	Q6IDG3_DROME	RE68722p		39.5461	23.6705	4.92961	64.82	134.287	20.3123	25.1818	266.334	3.54526	10.0632	29.6257	28.2389	270.793	340.588	28.1548
Q9VFG5	Q9VFG5_DROME	RE17477p (Senescence marker protein-30, isoform A) (Senescence marker protein-30, isoform B) (Senescence marker protein-30, isoform D) (Smp-30 protein)	smp-30 Smp-30 CG7390 Dmel_CG7390	14.6066	5.87388	7.61522	39.6113	10.4668	15.0339	47.2337	13.7584	20.2148	141.96	80.7595	57.2808	35.7653	2.76523	29.7788
O18333	O18333_DROME	GH01619p (Rab2) (Rab2, isoform A) (Rab2, isoform B)	Rab2 CG3269 Dmel_CG3269	468.757	368.95	486.724	444.428	455.754	483.087	326.254	395.031	416.853	347.234	565.682	391.252	438.893	527.9	558.765
Q9VZY0	Q9VZY0_DROME	LD45195p (Novel nucleolar protein 2)	Non2 CG1240 Dmel_CG1240	375.458	410.79	437.331	160.425	514.16	330.532	306.437	269.643	325.89	880.318	129.47	231.039	611.762	161.713	421.704
Q9VLT3	Q9VLT3_DROME	LD23292p (Macroglobulin complement-related)	Mcr CG7586 Dmel_CG7586	181.969	1276.82	100.339	91.9645	111.133	953.553	59.062	163.041	202.952	49.5469	160.582	60.2779	648.121	158.504	200.916
M9PH59	M9PH59_DROME	Ribosomal protein L37	RpL37a CG9091 Dmel_CG9091	544.572	636.398	537.219	378.528	513.29	537.108	267.231	421.342	463.724	166.31	171.768	177.65	547.927	525.899	565.992
Q9V4E0	Q9V4E0_DROME	LD47962p (NADH dehydrogenase (Ubiquinone) 49 kDa subunit, isoform A) (EC 1.6.5.3) (EC 1.6.99.3) (NADH dehydrogenase (Ubiquinone) 49 kDa subunit, isoform B)	ND-49 CG1970-RA CG1970 Dmel_CG1970	853.116	711.635	1044.45	823.885	689.45	780.506	330.687	426.741	573.545	1900.13	1595.36	846.636	388.982	789.086	697.667
Q7KLX3	Q7KLX3_DROME	GM12291p (RE71510p) (Translocon-associated protein delta, isoform A) (Translocon-associated protein delta, isoform B)	Tapdelta BcDNA:GM12291 Tap-delta CG9035 Dmel_CG9035	307.941	231.343	315.3	281.683	110.526	249.675	114.432	148.333	165.388	301.919	346.24	125.422	629.21	211.302	234.665
Q9VUZ0	Q9VUZ0_DROME	Translocon-associated protein subunit beta (TRAP-beta) (Signal sequence receptor subunit beta)	SsRbeta BcDNA.LD10457 SsR-beta CG5474 Dmel_CG5474	899.063	687.99	1022.69	699.947	581.971	683.416	232.608	338.995	437.847	501.352	860.766	401.026	220.826	528.005	555.337
C7LAB1	C7LAB1_DROME	SD23689p (Fragment)	CG9485-RB	157.967	164.55	167.245	226.189	131.197	148.037	206.569	169.102	155.342	316.854	213.332	890.803	223.442	1190.51	244.624
Q24214	CANB2_DROME	Calcineurin subunit B type 2 (Protein phosphatase 2B regulatory subunit 2) (dCNB2)	CanB2 CNB2 CG11217	49.7281	41.0693	51.3717	44.4346	56.0027	50.7875	45.4455	45.3384	48.6887	66.7204	46.3591	60.0299	69.5312	61.2284	66.1158
Q95RA8	MOB1_DROME	MOB kinase activator-like 1 (Mob as tumor suppressor protein 1) (Dmob1) (Mps one binder kinase activator-like 1)	mats CG13852	46.3005	53.0728	43.8555	54.5037	45.5673	51.8134	38.13	39.4752	39.6565	294.542	78.935	62.6221	35.2376	67.3019	60.4898
Q8IN25	Q8IN25_DROME	LP07754p (Uncharacterized protein) (EC 3.4.11.-)	CG31198 Dmel_CG31198	7.27711	285.988	12.2062	23.8452	14.1257	29.0539	28.2316	7.63571	5.87571	41.3242	114.282	42.3608	14.6538	19.8285	29.3165
P00334	ADH_DROME	Alcohol dehydrogenase (EC 1.1.1.1)	Adh CG3481	4460.57	5432.05	4898.23	6425.63	5889.81	5605.5	9264.95	7750.46	7052.12	27846.2	17606.8	16622.5	11786.5	12848.8	10571.9
Q7K172	Q7K172_DROME	LD04933p (Prenyl protease type I) (EC 3.4.24.-)	ste24a CG9000 Dmel_CG9000	175.696	129.874	188.22	134.813	103.931	135.63	40.4351	55.1731	78.094	109.532	181.435	400.69	151.796	101.73	98.338
Q9V395	Q9V395_DROME	BcDNA.LD28419 (Tetracycline resistance)	rtet BcDNA.LD28419 CG5760 Dmel_CG5760	30.6881	208.174	36.2973	20.7895	23.2661	348.945	28.754	33.4517	36.5869	17.061	28.3673	722.233	314.825	342.468	50.5532
Q9W4P5	VA0D1_DROME	V-type proton ATPase subunit d 1 (V-ATPase subunit d 1) (V-ATPase 39 kDa subunit) (Vacuolar H+ ATPase subunit AC39-1) (Vacuolar proton pump subunit d 1)	VhaAC39-1 VhaAC39 CG2934	184.716	82.471	207.026	197.913	176.461	197.963	75.8402	79.3808	145.702	374.126	292.633	199.443	91.5137	147.033	155.332
Q7KUC2	Q7KUC2_DROME	FI04467p (Pyridoxal kinase) (EC 2.7.1.35)	Pdxk CG34455-RC CG34455 Dmel_CG34455	62.8254	58.5632	35.7897	159.844	67.2251	140.536	269.301	211.551	210.798	454.249	337.453	338.462	328.978	246.774	289.755
Q7KT11	Q7KT11_DROME	CG9331, isoform B (CG9331, isoform D) (CG9331, isoform F) (CG9331, isoform G) (EC 1.1.1.-) (CG9331, isoform J) (CG9331, isoform K)	CG9331 Dmel_CG9331	70.7894	60.8209	54.174	232.138	102.45	143.647	420.927	273.938	269.398	684.916	876.525	602.274	420.145	503.762	380.129
Q8T9B6	MESD_DROME	LDLR chaperone boca	boca CG30498	123.611	109.616	109.941	91.3347	130.813	141.705	146.022	132.915	121.048	86.8107	103.215	112.149	262.257	204.975	198.065
Q9VIH3	Q9VIH3_DROME	Microsomal triacylglycerol transfer protein	Mtp CG9342 Dmel_CG9342	439.876	432.582	424.362	428.614	453.228	391.684	575.136	498.393	542.153	524.172	613.521	624.24	659.74	678.284	689.942
M9PC84	M9PC84_DROME	Muscle-specific protein 300 kDa, isoform L	Msp300 Msp-300 CG42768 Dmel_CG42768	459.617	674.009	21.3341	28.606	94.7677	746.588	41.3526	20.4613	82.4913	123.977	50.2018	11.5955	922.521	47.0911	9.07258
A4V4I8	A4V4I8_DROME	Shibire, isoform F (Shibire, isoform G) (Shibire, isoform J)	shi CG18102 Dmel_CG18102	378.487	357.445	361.15	396.084	458.342	371.798	168.645	237.292	352.829	634.397	386.211	361.813	222.536	301.488	361.611
Q9VIH9	Q9VIH9_DROME	CG9338, isoform A (CG9338, isoform B) (GH07967p)	CG9338 Dmel_CG9338	38.6593	29.5942	5.60996	25.8107	16.3036	33.6791	20.4388	21.2866	6.40119	33.0491	89.6509	15.1823	8.76368	57.7648	35.4586
M9MS15	M9MS15_DROME	Neurotactin, isoform C (EC 3.1.1.-) (EC 3.1.1.1)	Nrt CG9704 Dmel_CG9704	183.571	151.357	157.633	263.856	319.666	408.32	214.79	199.293	360.92	306.562	348.491	305.985	610.439	369.707	380.684
O77477	O77477_DROME	CG4882, isoform A (CG4882, isoform B) (LD24471p) (Undefined protein 1)	CG4882 Dmel_CG4882	200.191	239.814	197.027	243.84	210.911	204.916	198.749	217.738	232.643	255.672	267.721	272.666	311.281	303.381	294.586
Q9ME01	Q9ME01_DROME	Cytochrome b	mt:Cyt-b cob CYTB Cytb cytb CG34090	124.257	63.537	148.309	83.1166	84.2827	101.538	47.4104	61.6416	89.0073	296.458	251.693	89.0087	49.104	92.408	98.4949
Q9VM19	Q9VM19_DROME	Trehalose 6-phosphate phosphatase (EC 3.1.3.12)	CG5171 Dmel_CG5171	71.2199	422.56	84.7114	106.857	74.1731	131.202	347.922	333.757	349.668	1080.56	319.622	268.292	339.133	366.369	378.494
Q9VEC2	Q9VEC2_DROME	LP02120p (MIP21972p) (Uncharacterized protein)	CG12321-RA CG12321 Dmel_CG12321	305.298	254.435	234.455	217.33	215.418	291.383	208.784	251.555	297.734	136.252	325.309	305.992	190.098	265.682	358.275
Q9VLT7	Q9VLT7_DROME	IP17351p (Ribosomal protein L36A, isoform A) (Ribosomal protein L36A, isoform B)	RpL36A CG7424 Dmel_CG7424	943.361	989.76	859.529	818.232	904.11	927.249	434.827	676.582	767.43	241.587	347.537	437.679	1006.11	917.394	961.497
Q9VM11	Q9VM11_DROME	CG5973, isoform A (CG5973, isoform B) (CG5973, isoform C) (CG5973, isoform D) (CG5973, isoform E) (CG5973, isoform F) (CG5973, isoform G) (HL01515p)	CG5973 Dmel_CG5973	40.6041	77.5027	78.3449	11.3211	33.7058	107.125	39.8669	35.9511	44.9777	49.4549	59.6007	35.6536	52.3645	59.9193	80.1547
O16043	O16043_DROME	Anon1A4 (Decondensation factor 31, isoform A) (Decondensation factor 31, isoform B) (Decondensation factor 31, isoform F) (LD21289p)	Df31 anon1A4 CG2207 Dmel_CG2207	229.142	212.721	154.656	9.82343	258.814	71.4132	7.14287	4.60092	9.71688	17.325	7.00834	14.6106	18.4412	14.8684	11.6873
Q9VE62	Q9VE62_DROME	Ste20-like protein kinase	fray CG7693	100.595	113.883	82.8872	93.4564	147.756	82.7188	101.645	113.979	102.772	106.781	162.93	164.738	146.591	145.769	142.497
Q9Y124	Q9Y124_DROME	BcDNA.GH08385 (CG5498)	BcDNA.GH08385 CG5498 Dmel_CG5498	58.6105	15.2294	6.39085	7.49293	12.2467	3.24117	48.6898	10.467	22.8507	52.7834	3.26927	12.6804	11.0576	13.935	16.921
P84040	H4_DROME	Histone H4	His4 H4; His4r H4r CG3379; His4:CG31611 CG31611; His4:CG33869 CG33869; His4:CG33871 CG33871; His4:CG33873 CG33873; His4:CG33875 CG33875; His4:CG33877 CG33877; His4:CG33879 CG33879; His4:CG33881 CG33881; His4:CG33883 CG33883; His4:CG33885 CG33885; His4:CG3	597.895	592.842	742.338	520.473	408.732	511.405	282.867	467.549	494.145	230.324	233.24	212.639	397.415	433.374	601.464
Q9VUN9	Q9VUN9_DROME	CG7857 (FI09629p)	CG7857-RA CG7857 Dmel_CG7857	59.1836	45.1582	58.464	30.4495	43.7574	45.1457	22.0701	28.5108	21.3796	21.6042	81.3658	37.7581	18.2078	43.4315	45.1659
E1JJ50	E1JJ50_DROME	Deleted.		230.45	232.13	207.12	303.808	246.948	217.261	351.541	200.381	260.082	317.344	348.798	220.996	334.076	334.904	366.145
Q9VJ57	Q9VJ57_DROME	Grip71	Grip71 CG10346 Dmel_CG10346	100.19	81.2122	96.0121	168.275	81.2418	82.6176	46.6331	50.7838	145.698	72.8182	19.7581	32.9541	127.51	36.1132	85.6012
Q7K3Z3	Q7K3Z3_DROME	GH01724p (p47)	p47 CG11139 Dmel_CG11139	691.178	759.715	792.08	395.18	824.105	605.061	431.51	333.917	461.66	287.622	374.062	404.634	746.949	702.487	653.901
O96607	O96607_DROME	Homer (Homer, isoform A) (Homer, isoform D) (LD03829p)	homer CG11324 Dmel_CG11324	27.525	27.3258	34.5302	32.4629	44.0511	44.3389	35.2216	37.9442	30.3562	19.0131	121.148	38.5871	24.8549	32.9904	56.0944
H1ZYF1	H1ZYF1_DROME	40S ribosomal protein S6	RpS6	13073	13049.7	13391.9	10065.9	13053	11872.7	6257.77	7335.9	9606.4	6305.47	7291.6	7465.06	13931.5	13522	12117.9
Q9VPR4	NLE_DROME	Protein Notchless	Nle CG2863	10.7466	14.2257	39.1152	648.798	671.262	395.688	16.5315	15.1696	15.4714	11.1742	1022.81	26.4424	7.73185	841.937	11.1187
P08985	H2AV_DROME	Histone H2A.v (H2A.F/Z) (H2A.Z)	His2Av H2AvD His2AvD CG5499	2109.53	2238.3	2478.91	2549.07	2061.83	2053.06	1442.97	1929.29	2302.57	1601.39	1923.92	1749.22	2482.93	2317.66	2607.62
A1ZB72	A1ZB72_DROME	Glutathione S transferase E7 (EC 2.5.1.18)	GstE7 CG17531 Dmel_CG17531	109.46	124.274	101.06	111.096	133.654	131.976	148.818	127.634	155.552	138.472	145.397	166.62	256.623	168.722	196.525
O76742	O76742_DROME	CG5915 protein (CG5915-PA) (GH03685p) (MIP21169p) (Rab7 protein) (Rab7, isoform A) (Rab7, isoform B) (Rab7, isoform C) (Small ras-like GTPase) (Small ras-like GTPase RAB7)	Rab7 rab7 CG5915 Dmel_CG5915	338.729	285.097	383.411	249.399	238.358	319.808	279.546	300.657	324.783	292.098	393.069	317.288	295.355	367.245	433.651
Q7K2W6	Q7K2W6_DROME	GH04080p (Prophenoloxidase 1) (EC 1.10.3.1) (EC 1.14.18.1)	PPO1 Bc proPO-A1 CG42639 Dmel_CG42639	36.4196	6.92851	18.0877	61.9774	14.6284	50.3178	116.294	87.1896	67.9942	144.709	90.294	162.564	164.943	152.889	120.158
M9NE68	M9NE68_DROME	Heat shock protein 23, isoform B	Hsp23 CG4463 Dmel_CG4463	1888.01	1477.81	1808.87	1033.65	1254.31	96.5627	72.1655	1182.08	995.403	475.18	785.482	94.6305	167.353	607.103	171.576
Q9VGP7	Q9VGP7_DROME	Mitochondrial ribosomal protein L40 (RE65766p)	mRpL40 mRpL22-24 CG5242 Dmel_CG5242	78.5502	61.4178	65.3289	28.6093	42.1055	60.7691	54.9955	53.3753	70.6078	63.9582	55.1925	49.6681	47.5182	77.5084	81.493
Q7JVW9	Q7JVW9_DROME	LD43891p	ics BG:BACR48E02.4 Rsu-1 CG9031	48.6643	42.4366	55.8432	85.4025	49.4392	60.252	75.1406	61.3187	91.1952	225.645	141.383	116.575	91.5732	91.5316	94.6849
Q9VV39	Q9VV39_DROME	Mitochondrial ribosomal protein S34 (RH73723p)	mRpS34 mRpS34-RA CG42648 Dmel_CG42648	50.3234	56.0302	49.3318	64.0109	50.6611	35.9497	50.1035	54.1173	46.3989	78.2032	48.6253	37.6907	55.792	56.9185	67.5667
A1Z945	A1Z945_DROME	CG8771, isoform B	CG8771 Dmel_CG8771	82.7495	105.147	95.2353	219.589	129.13	120.936	40.4074	178.791	125.637	78.5104	53.4282	53.9957	151.126	483.905	153.339
B3DN78	B3DN78_DROME	SD07123p	CG10236-RA	57.4145	23.2703	36.5319	156.643	51.3518	77.0401	108.591	89.7941	70.0685	223.682	329.206	141.94	126.878	106.914	132.757
A1Z933	A1Z933_DROME	MIP03836p (Uncharacterized protein)	CG33672-RA CG33672 Dmel_CG33672	48.751	65.668	45.5069	46.8413	7.08571	45.6783	76.4835	95.8576	93.772	79.6152	42.8414	190.181	122.169	64.3821	104.523
X2JCX8	X2JCX8_DROME	Ribosomal protein S14b, isoform B	RpS14b CG1527 Dmel_CG1527	4577.56	4741.6	4556.06	3503.2	4791.48	3983.79	1863.22	2408.16	3171.38	1388.42	1798.55	1764.71	4462.29	4023.05	3933
Q9W3K9	Q9W3K9_DROME	CG2254 (EC 1.-.-.-) (FI02989p)	CG2254 Dmel_CG2254	89.7891	23.0651	28.7434	135.753	73.1919	138.645	98.3051	64.4442	111.88	285.636	322.743	211.176	85.4813	209.96	143.672
Q961C4	Q961C4_DROME	LD23619p	Ude CG18410	275.726	209.665	274.27	162.656	250.095	176.678	35.0751	18.1699	127.557	317.392	104.083	113.229	53.2277	32.3918	65.9525
Q9V3A7	Q9V3A7_DROME	Structural maintenance of chromosomes protein	glu CG11397 Dmel_CG11397	82.9293	95.7371	90.4315	92.9969	113.809	91.4459	61.7172	78.3411	90.6152	34.0956	112.038	27.9125	57.6539	28.9236	112.35
O16797	RL3_DROME	60S ribosomal protein L3	RpL3 CG4863	1482.76	1688.44	1846.84	1532.41	1730.09	1502.25	721.573	966.446	1187.08	1149.65	1016.49	1199.12	1749.92	1836.34	1535.23
Q8MST5	Q8MST5_DROME	Beta-Tubulin at 97EF, isoform B (LP10436p)	betaTub97EF beta-Tub97EF CG4869 Dmel_CG4869	4025.57	4754.51	4363.66	939.986	4566.08	1547.79	1275.88	4196.53	1583	1246.83	1185.93	4737.94	5577.31	1814.19	3111.39
Q9VHK3	Q9VHK3_DROME	Polychaetoid, isoform A (EC 2.7.4.8)	pyd CG43140 Dmel_CG43140	198.511	201.291	158.11	214.952	278.95	190.778	212.219	61.4352	48.085	130.888	157.086	252.475	283.415	216.471	217.391
Q9VWI1	Q9VWI1_DROME	LD22664p (Pacman, isoform A) (EC 3.1.13.-)	pcm CG3291 Dmel_CG3291	74.3769	3596.09	63.5702	50.2034	3039.48	50.9307	2584.57	58.6661	56.043	3733.89	55.0503	57.5079	3344.84	47.9009	39.619
Q9VNW6	Q9VNW6_DROME	CG7470, isoform A (EC 1.2.1.41) (EC 2.7.2.11) (CG7470, isoform B) (GH12632p)	CG7470 Dmel_CG7470	75.5572	86.9949	79.7419	85.9323	78.0252	88.3759	145.947	85.2504	105.006	548.917	384.623	341.852	210.46	241.133	154.878
Q9VLN6	Q9VLN6_DROME	CG7627, isoform A (EC 3.6.1.3) (EC 3.6.3.44) (CG7627, isoform B) (FI20146p1)	CG7627-RA CG7627 Dmel_CG7627	24.5643	40.35	51.8535	27.5439	20.0958	25.9657	8.81492	581.413	31.81	659.746	425.798	1296.57	1444.51	32.2498	25.5448
Q960K8	Q960K8_DROME	3-hydroxyisobutyryl-CoA hydrolase, mitochondrial (EC 3.1.2.4) (3-hydroxyisobutyryl-coenzyme A hydrolase)	CG5044 Dmel_CG5044	164.334	169.201	197.966	223.504	190.456	177.605	277.71	270.838	261.921	515.017	357.102	316.467	348.08	346.416	353.822
Q7JXF7	Q7JXF7_DROME	GH10427p (Seele)	sel CG12918 Dmel_CG12918	106.929	62.1534	67.4855	70.532	44.0051	71.7317	178.559	117.141	113.523	328.55	291.441	254.056	179.514	200.255	176.135
P23779	CYTL_DROME	Cystatin-like protein	Cys CG8050	391.657	302.269	332.825	1327.06	1118.06	1163.25	3642.27	3135.77	2549.76	3407.38	2933.03	3140.98	5150.27	4234.02	3773.83
Q9VLQ9	Q9VLQ9_DROME	LD22082p (Sorting nexin 6, isoform A)	Snx6 CG8282 Dmel_CG8282	143.202	96.3923	163.921	81.8082	60.0914	105.924	57.5479	158.779	108.989	127.82	72.1578	105.102	201.916	319.679	154.326
B7Z0L1	B7Z0L1_DROME	Fasciclin 1, isoform E	Fas1 CG6588 Dmel_CG6588	169.041	159.921	135.008	268.028	267.751	318.623	222.198	191.595	275.297	453.424	430.142	300.297	281.221	420.088	358.514
P53777	MLP1_DROME	Muscle LIM protein 1	Mlp60A LIM2 MLP1 CG3220	157.983	114.781	134.442	322.756	82.8407	268.003	670.151	598.043	164.242	943.851	942.665	651.142	565.742	717.164	744.206
A4V4A1	A4V4A1_DROME	Kinesin-like protein	Klp10A CG1453 Dmel_CG1453	612.545	943.019	656.425	914.744	822.419	378.913	993.341	358.62	406.801	1067.68	316.191	737.074	1405.97	752.237	800.484
X2JES1	X2JES1_DROME	Fructose-1,6-bisphosphatase, isoform C (Fructose-1,6-bisphosphatase, isoform D) (EC 3.1.3.11)	fbp CG31692 Dmel_CG31692	131.07	207.48	124.299	302.056	147.566	244.557	490.218	381.275	268.405	981.296	691.703	666.022	550.219	639.801	547.403
Q9VEG8	Q9VEG8_DROME	RE59232p (Uncharacterized protein)	CG7477 CG31249 Dmel_CG31249	151.733	132.222	122.398	94.7295	77.7666	95.2898	99.9035	108.056	108.877	90.3198	88.1146	75.5585	98.559	122.409	149.97
Q9W3D3	Q9W3D3_DROME	Calmodulin-binding protein related to a Rab3 GDP/GTP exchange protein, isoform A (Calmodulin-binding protein related to a Rab3 GDP/GTP exchange protein, isoform D)	Crag CG12737 Dmel_CG12737	17.171	25.6216	16.7708	13.1489	26.1539	25.0517	9.50157	15.9956	18.2659	6.83557	8.82236	13.1523	9.93787	17.9173	24.3618
Q95RA9	Q95RA9_DROME	Gamma-interferon-inducible lysosomal thiol reductase 1 (LD47508p)	GILT1 CG9796 Dmel_CG9796	618.132	569.982	726.663	436.546	406.88	495.986	327.703	355.6	413.386	380.458	563.322	377.116	429.783	616.677	583.16
Q7K127	Q7K127_DROME	CG7997, isoform A (CG7997, isoform B) (EC 3.2.1.22) (LD13649p)	CG7997 Dmel_CG7997	107.19	100.188	94.2746	124.855	113.226	96.2599	181.462	160.077	160.743	143.303	145.574	209.577	218.38	202.91	215.644
Q8MS27	RM35_DROME	39S ribosomal protein L35, mitochondrial (L35mt) (MRP-L35)	mRpL35 CG13410	18.006	916.045	7.1647	14.5533	12.0506	17.2174	17.5439	42.3003	28.3464	38.6663	14.2073	23.986	408.559	332.732	37.6659
Q9VQL7	Q9VQL7_DROME	Fatty acid synthase 1, isoform A (EC 1.1.1.100) (EC 1.3.1.10) (EC 2.3.1.38) (EC 2.3.1.39) (EC 2.3.1.41) (EC 2.3.1.85) (EC 3.1.2.14) (EC 4.2.1.59)	FASN1 CG3523 Dmel_CG3523	271.066	236.382	347.905	452.51	2313.19	328.867	619.206	423.541	386.511	2184.61	1727.1	1527.42	754.841	772.378	675.215
Q9W0H3	LDAH_DROME	Lipid droplet-associated hydrolase (EC 3.1.1.-) (Lipid droplet-associated serine hydrolase)	CG9186	26.7578	16.0407	31.0992	23.6456	25.5749	24.4305	15.6954	2658.56	27.0405	46.4476	26.7132	29.3201	52.5314	3491.47	28.742
Q7KK29	Q7KK29_DROME	BcDNA.LD27979	Patr-1 BcDNA.LD27979 CG5208	53.4789	33.4983	1238.29	35.1849	2790.69	22.8843	2578.61	28.6427	2721.93	1687.95	1855.4	50.8019	42.2733	2743.96	53.4223
Q8SX81	Q8SX81_DROME	LD20292p (Vacuolar protein sorting 11)	Vps11 CG32350 Dmel_CG32350	121.984	125.516	131.782	75.5251	71.3218	46.3297	62.5853	71.2007	68.5548	69.4018	33.3663	139.328	65.2727	35.0312	89.3217
Q9VL69	Q9VL69_DROME	CG5885, isoform A (CG5885, isoform B) (LD05267p)	BEST:CK01296 CG5885 Dmel_CG5885	213.472	173.308	311.893	236.212	136.807	187.396	63.685	123.039	159.309	369.865	360.447	167.088	173.673	225.191	181.898
M9MRM4	M9MRM4_DROME	Sac1, isoform B (EC 3.1.3.-) (EC 3.1.3.41)	Sac1 CG9128 Dmel_CG9128	21.3679	13.9086	17.0518	11.5909	11.8947	278.748	5.76769	6.52203	10.4915	9.52879	105.728	38.6872	36.0647	10.9029	17.4931
M9PC84	M9PC84_DROME	Muscle-specific protein 300 kDa, isoform L	Msp300 Msp-300 CG42768 Dmel_CG42768	178.087	201.169	160.539	76.1256	180.415	192.057	230.093	273.473	182.623	191.131	274.908	258.378	451.993	323.875	348.793
Q86PD3	Q86PD3_DROME	RE56416p (RE65279p) (RE65881p) (Uncharacterized protein)	CG30022;CG30023 CG30022-RA CG30022 Dmel_CG30022	26.091	9.67045	20.7973	31.3475	22.8255	23.0293	35.4495	41.0084	39.1331	59.6613	56.4908	54.3928	50.7888	28.2024	49.448
Q9W402	Q9W402_DROME	NADH dehydrogenase (Ubiquinone) B16.6 subunit, isoform A (NADH dehydrogenase (Ubiquinone) B16.6 subunit, isoform B) (NADH dehydrogenase (Ubiquinone) B16.6 subunit, isoform C) (EC 1.6.99.3) (RE14725p)	ND-B16.6 CG3446 Dmel_CG3446	440.357	316.949	554.247	429.404	359.585	352.722	161.619	118.449	393.295	1254.23	849.479	340.37	238.561	368.9	301.133
A0APA5	A0APA5_DROME	CG3509 protein (CG3509-PA)	CG3509	23.5589	15.0499	31.2753	2.8905	214.318	373.176	446.232	3.9299	1.58786	5314.98	260.637	74.9232	57.1526	447.03	344.937
Q9VQR9	Q9VQR9_DROME	FI04424p (LP08963p) (Uncharacterized protein, isoform A) (Uncharacterized protein, isoform B)	CG17593-RA CG17593 Dmel_CG17593	52.3706	34.9366	74.4943	37.6646	22.3688	36.3658	838.965	20.26	25.0831	6.09789	55.8296	30.4875	13.7278	35.4769	97.6414
Q9VNI4	Q9VNI4_DROME	CG2046 (GH13924p)	CG2046 Dmel_CG2046	118.793	128.607	121.391	141.998	204.742	105.687	141.296	240.486	95.5974	290.287	116.396	510.702	567.779	169.516	240.936
Q9VZU4	Q9VZU4_DROME	LD25561p (NADH dehydrogenase (Ubiquinone) 30 kDa subunit) (EC 1.6.5.3) (EC 1.6.99.3) (RH59487p)	ND-30 NDUFS3 CG12079 Dmel_CG12079	323.104	214.519	366.481	198.385	192.537	243.915	91.507	117.616	167.073	573.578	456.249	165.001	134.414	135.656	219.566
Q6NL44	Q6NL44_DROME	GH28815p (Uncharacterized protein, isoform B) (Uncharacterized protein, isoform C) (Uncharacterized protein, isoform D) (Uncharacterized protein, isoform E)	CG31188 CG33722 Dmel_CG33722	313.577	315.478	636.411	473.54	550.556	276.451	251.757	496.705	458.222	87.9635	188.774	138.881	331.174	335.763	509.746
X2JB87	X2JB87_DROME	Tim8, isoform B (EC 3.6.3.51)	Tim8 CG1728 Dmel_CG1728	79.8218	85.7433	65.3752	77.7699	49.9032	90.294	58.6276	97.436	97.2849	51.4716	68.0735	56.4495	72.7343	102.612	124.065
Q9VAJ9	Q9VAJ9_DROME	CG1907 (SD09259p)	CG1907 Dmel_CG1907	229.926	164.965	255.438	195.93	101.876	182.116	72.3341	96.9387	296.579	375.815	465.687	166.868	144.434	262.163	172.49
Q9VWQ7	Q9VWQ7_DROME	CG6891, isoform A	CG6891 Dmel_CG6891	108.582	120.035	170.189	92.153	79.517	144.187	113.813	123.166	140.127	81.1126	102.309	109.662	141.435	107.414	192.876
P06754	TPM1_DROME	Tropomyosin-1, isoforms 9A/A/B (Cytoskeletal tropomyosin) (Tropomyosin II)	Tm1 TmII CG4898	301.117	211.237	239.481	260.561	356.647	324.611	482.028	408.203	404.038	309.967	401.127	431.985	562.831	552.881	614.547
Q7K1M4	Q7K1M4_DROME	CG1902, isoform A (CG1902, isoform C) (SD04017p)	CG1902 Dmel_CG1902	174.817	138.444	171.891	266.912	282.678	271.092	350.584	357.637	383.117	401.086	556.021	472.804	581.794	519.575	495.563
A1Z7K9	A1Z7K9_DROME	PAB-dependent poly(A)-specific ribonuclease subunit PAN2 (EC 3.1.13.4) (PAB1P-dependent poly(A)-nuclease) (PAN deadenylation complex catalytic subunit 2)	PAN2 CG8232 Dmel_CG8232	109	55.4398	90.1164	73.5576	80.3948	78.2987	59.3975	77.0275	34.5788	26.4093	47.4814	100.231	29.9457	63.8018	108.853
E1JH57	E1JH57_DROME	Mars, isoform B (Mars, isoform C) (Mars, isoform D)	mars CG17064 Dmel_CG17064	299.905	272.293	309.127	236.643	223.768	227.67	263.177	213.683	283.77	526.197	430.417	280.016	410.389	418.686	357.094
Q9VD58	Q9VD58_DROME	CG6439, isoform A (CG6439, isoform B) (EC 1.1.1.41) (GH26270p)	CG6439 Dmel_CG6439	728.353	804.316	673.7	571.464	680.969	638.474	518.873	539.129	723.412	658.625	645.905	685.797	755.481	862.263	862.759
Q0KHZ6	Q0KHZ6_DROME	CG7834, isoform A (CG7834, isoform B)	CG7834 Dmel_CG7834	1051.32	1212.16	1072.9	509.806	1098.55	809.909	521.287	551.438	655.636	266.502	330.108	411.222	1250.07	933.945	955.374
Q9VG42	Q9VG42_DROME	Glycine N-methyltransferase (EC 2.1.1.156) (EC 2.1.1.162) (EC 2.1.1.20) (RH06404p)	Gnmt CG6188 Dmel_CG6188	5.88536	10.4476	4.97799	9.03117	7.48415	12.7495	42.6449	26.4141	33.4073	67.8487	136.657	121.667	9.66385	57.6285	39.6734
Q9VYI6	Q9VYI6_DROME	LD23884p (Uncharacterized protein)	CG4410 CG32649 Dmel_CG32649	37.006	25.4209	25.1615	23.9562	21.6241	23.9986	18.5618	28.0044	37.8967	34.5305	37.3602	18.6845	13.4922	26.8759	35.8207
Q9VR79	Q9VR79_DROME	LD43683p (Obstructor-A, isoform A) (Obstructor-A, isoform B)	obst-A CG17052 Dmel_CG17052	48.8765	420.944	490.727	222.25	102.89	376.023	381.453	354.829	206.033	922.232	575.359	508.371	757.494	610.371	567.018
Q7K110	Q7K110_DROME	LD18774p (Oligosaccharide transferase delta subunit, isoform A) (EC 2.4.99.18)	OstDelta CG6370 Dmel_CG6370	224.704	186.555	329.699	221.153	160.727	188.46	48.8063	75.9485	103.412	214.969	226.993	87.9526	31.5311	110.291	145.692
Q9Y171	Q9Y171_DROME	BcDNA.GH02220 (CG6404, isoform A) (CG6404, isoform B)	BcDNA.GH02220 CG6404 Dmel_CG6404	101.703	95.2661	139.284	86.8031	63.9508	93.9613	18.7393	34.9743	72.7013	38.9271	123.844	42.609	12.9597	62.308	65.8049
Q9VY87	Q9VY87_DROME	Cathepsin B1, isoform A (EC 3.4.-.-) (EC 3.4.22.-) (Cathepsin B1, isoform C) (GH06546p)	CtsB1 CG10992 Dmel_CG10992	62.7885	111.436	167.394	145.551	157.072	108.548	133.923	123.808	98.4286	20.7687	146.501	214.601	173.393	182.934	187.75
Q9VMH8	Q9VMH8_DROME	RE41391p (Uncharacterized protein, isoform A) (Uncharacterized protein, isoform B)	CG13993 Dmel_CG13993	147.49	151.019	138.436	176.171	117.754	146.394	151.279	193.573	174.545	146.832	254.293	199.669	261.219	218.226	251.953
X2JFW6	X2JFW6_DROME	CG8289, isoform B	CG8289 Dmel_CG8289	10.2662	41.1944	12.1213	12.0093	16.8495	6.16895	8.71882	21.2001	22.1675	18.0459	13.145	40.3097	10.053	7.90453	17.388
P91927	A60DA_DROME	LETM1 and EF-hand domain-containing protein anon-60Da, mitochondrial (Leucine zipper-EF-hand-containing transmembrane protein 1)	Letm1 anon-60Da CG4589	42.1222	38.113	34.3684	60.0985	28.5088	42.3119	23.3933	20.7428	21.3094	10.3213	84.1307	47.5224	33.5625	10.0449	43.5712
A1ZB68	A1ZB68_DROME	FI01423p (Glutathione S transferase E3) (EC 2.5.1.18)	GstE3 CG17524 Dmel_CG17524	91.3299	52.2572	45.4003	96.0893	84.1027	38.4446	168.238	122.787	120.37	320.863	255.722	231.273	148.874	187.576	160.522
Q9W1B9	Q9W1B9_DROME	RE28824p (Ribosomal protein L12, isoform A) (Ribosomal protein L12, isoform B) (Ribosomal protein L12, isoform C)	RpL12 CG3195 Dmel_CG3195	8149.86	7766.34	8244.57	6192.61	7349.38	7618.78	2420.42	3846.44	4668.48	2339.31	3208.27	2720.07	6907.36	6500.9	6809.39
Q9VBU6	Q9VBU6_DROME	RE24638p (Uncharacterized protein, isoform A)	CG11857 Dmel_CG11857	38.2324	29.2614	52.6587	39.9089	45.8555	34.0505	26.4193	19.047	38.1983	59.0765	65.2822	34.6003	19.8785	34.3712	40.7219
Q9VIV2	Q9VIV2_DROME	LD45403p (Second mitotic wave missing) (Second mitotic wave missing, isoform A) (Second mitotic wave missing, isoform B)	swm CG10084 Dmel_CG10084	75.1586	39.0821	76.0228	82.2352	93.1452	63.35	42.71	45.887	54.7207	135.789	23.3016	28.7404	66.3191	134.544	77.8669
Q0E9G4	Q0E9G4_DROME	CG1600-PA (Death resistor Adh domain containing target, isoform A) (Death resistor Adh domain containing target, isoform B) (EC 1.-.-.-) (Death resistor Adh domain containing target, isoform D)	Drat CG1600 Dmel_CG1600	6.95844	7.58703	23.0593	169.933	23.3878	72.9429	175.596	58.0073	113.562	186.491	119.466	70.272	19.5544	113.227	147.532
P81900	KAPR2_DROME	cAMP-dependent protein kinase type II regulatory subunit	Pka-R2 pka-RII CG15862	94.4588	111.087	125.446	108.495	74.6902	89.057	115.288	100.732	320.146	141.288	180.65	190.974	219.014	137.006	157.466
L0CRT0	L0CRT0_DROME	P-element somatic inhibitor	Psi	380.83	362.711	374.161	234.272	668.411	503.41	245.756	257.019	356.502	94.5955	201.579	196.633	539.371	578.354	509.855
A4V2J2	A4V2J2_DROME	Deleted.		3419.01	3736.33	4811.51	2652.54	6064.01	3882.62	2041.04	2513.34	3417.67	697.547	1047.68	1572.34	4638.16	4320.22	4322.25
Q9VZF6	Q9VZF6_DROME	GH04863p (Uncharacterized protein, isoform A) (EC 1.-.-.-) (Uncharacterized protein, isoform B)	CG14997 Dmel_CG14997	82.1389	74.1402	91.8079	107.174	82.9871	38.2886	52.0166	73.6181	92.1154	22.4078	69.4088	68.2528	32.9956	73.024	84.3739
P05389	RLA2_DROME	60S acidic ribosomal protein P2 (Acidic ribosomal protein RPA1)	RpLP2 rpA1 RpP1 CG4918	1185.23	1316.05	1051.66	778.396	955.751	905.425	697.457	761.496	1106.18	594.451	872.884	425.812	1644.08	1201.83	1228.56
Q8STG9	Q8STG9_DROME	DSec61alpha (LD29847p) (Sec61 alpha subunit, isoform A) (Sec61 alpha subunit, isoform B)	Sec61alpha DSec61alpha Sec61-alpha CG9539 Dmel_CG9539	602.798	488.445	785.056	599.916	404.956	576.368	258.044	361.764	478.09	908.242	962.608	501.822	121.025	607.757	612.451
Q9W0M4	Q9W0M4_DROME	LP10861p (Uncharacterized protein, isoform B) (Uncharacterized protein, isoform C) (Uncharacterized protein, isoform E)	CG13887 Dmel_CG13887	284.574	247.056	359.215	140.58	196.731	179.185	60.2767	67.0088	114.257	63.1867	134.004	113.4	80.8521	127.655	149.339
Q9VKU1	Q9VKU1_DROME	Fatty acid (Long chain) transport protein, isoform A (Fatty acid (Long chain) transport protein, isoform B) (Fatty acid (Long chain) transport protein, isoform E) (SD05207p)	Fatp CG46149 Dmel_CG46149	324.374	318.51	359.934	365.245	132.58	378.851	225.804	118.735	34.0663	437.432	473.824	371.94	352.052	370.058	363.292
A4V3W2	A4V3W2_DROME	Shaggy, isoform C (Shaggy, isoform E) (Shaggy, isoform F) (Shaggy, isoform H) (EC 2.7.11.-) (Shaggy, isoform I)	sgg CG2621 Dmel_CG2621	184.563	107.768	167.937	308.118	308.773	287.527	205.351	348.403	369.467	455.574	476.2	536.195	513.792	363.999	437.988
Q9VUH8	Q9VUH8_DROME	RE01471p (Tudor domain containing 3 ortholog)	Tdrd3 CG13472 Dmel_CG13472	3270.96	5447.94	7718.43	8224.06	11195.6	5248.02	3704.03	4227.12	5523.22	9193.93	9174.3	16961.8	15193.7	11171.5	6893.56
A1Z7M8	A1Z7M8_DROME	Ance-4, isoform A (EC 3.4.15.-)	Ance-4 CG8196 Dmel_CG8196	35.8081	582.639	25.1827	23.5429	17.4907	17.4743	23.8335	6.58341	11.7781	42.9562	32.1209	59.4965	20.0095	32.6038	25.0823
X2J8C3	X2J8C3_DROME	Angiotensin converting enzyme, isoform C (EC 3.4.15.-)	Ance CG8827 Dmel_CG8827	75.048	103.366	71.669	259.238	200.275	264.602	655.522	536.154	543.306	813.456	794.716	818.951	833.298	851.172	750.413
Q9VDZ8	Q9VDZ8_DROME	Mitochondrial import inner membrane translocase subunit TIM44	CG11779-RB CG11779 Dmel_CG11779	59.1679	30.76	51.6691	45.5371	65.9978	51.8164	35.199	60.1625	61.9598	31.6429	86.1659	83.6811	59.8015	52.1507	77.2341
Q9VM12	Q9VM12_DROME	CG5958 (MIP26555p1)	CG5958-RA CG5958 Dmel_CG5958	64.898	288.687	300.864	318.803	104.284	199.617	809.723	671.02	729.04	1421.68	1447.22	1425.98	923.56	910.406	853.439
Q9VAJ1	Q9VAJ1_DROME	Condensin complex subunit 1	Cap-D2 CAP-D2 CG1911 Dmel_CG1911	95.793	83.9891	81.7163	149.78	155.876	162.494	94.7695	81.1111	95.4891	110.545	75.192	655.449	4344.35	4110	2891.21
Q2PDR9	Q2PDR9_DROME	Varicose, isoform C (EC 2.7.4.8) (Varicose, isoform F)	vari szar CG9326 Dmel_CG9326	4.97751	2.75465	7.32519	80.0594	226.756	13.0547	6.76234	12.2582	15.5435	15.1576	92.5812	9.0784	237.702	211.516	214.081
Q8T4G5	Q8T4G5_DROME	CG6512, isoform A (EC 3.4.24.-) (EC 3.6.1.3) (SD01613p)	CG6512 Dmel_CG6512	305.088	189.938	311.945	550.752	696.747	580.762	551.816	439.339	623.204	241.913	565.012	831.943	353.749	365.274	833.428
Q9W5E4	Q9W5E4_DROME	FI21448p1 (Lethal (1) 1Bi) (EC 2.7.7.7)	l(1)1Bi l(1)1Bi-RA CG6189 Dmel_CG6189	8.98353	7.82305	13.3368	23.8863	18.4151	21.1482	22.9615	13.9162	32.0671	6.04857	35.6046	19.0391	19.7626	22.2876	29.7558
A1Z7P1	A1Z7P1_DROME	Phosphomannomutase 45A (EC 5.4.2.2) (EC 5.4.2.8)	Pmm45A CG8073 Dmel_CG8073	366.012	414.313	397.595	538.58	492.606	499.863	243.189	631.334	233.629	1228.42	1047.26	228.742	771.597	199.044	716.551
Q9V3V2	Q9V3V2_DROME	FK506-binding protein 14 ortholog, isoform A (FK506-binding protein 14 ortholog, isoform C) (FK506-binding protein 14 ortholog, isoform E) (FK506-binding protein 14 ortholog, isoform F) (EC 5.2.1.8)	Fkbp14 Fkbp13 CG9847 Dmel_CG9847	185.899	174.79	203.184	213.981	175.316	161.872	298.763	247.813	271.384	481.428	406.053	286	522.02	373.607	374.456
M9NEQ9	M9NEQ9_DROME	Ribosomal protein S10b, isoform D (Ribosomal protein S10b, isoform E)	RpS10b CG14206 Dmel_CG14206	3484.09	3506.92	3479.33	2465.98	3310.73	2866.96	1381.31	2459.45	2467.17	764.405	1801.51	1656.89	3125.96	3370.79	3539.41
A4V4I0	A4V4I0_DROME	G protein beta-subunit 13F, isoform B (G protein beta-subunit 13F, isoform C) (G protein beta-subunit 13F, isoform E) (G protein beta-subunit 13F, isoform F) (G protein beta-subunit 13F, isoform G) (G protein beta-subunit 13F, isoform H)	Gbeta13F CG10545 Dmel_CG10545	134.875	97.6915	125.142	188.491	693.938	235.488	74.7909	118.821	184.694	189.623	305.354	154.894	147.146	205.391	218.004
Q9VIM0	Q9VIM0_DROME	CG2493, isoform A (EC 3.4.16.-) (CG2493, isoform B) (GH14278p)	CG2493 Dmel_CG2493	51.5526	32.778	23.2588	39.0389	51.5453	51.3852	48.8898	39.7258	50.6192	71.1517	80.8281	33.4523	55.0812	81.7828	74.3779
P14318	MP20_DROME	Muscle-specific protein 20	Mp20 Tpn CG4696	138.031	159.047	148.246	1157.63	321.584	781.91	2532.67	1531.15	1906.31	10447.8	5166.53	4513.68	3552.23	3508.63	2493.89
Q9VI64	Q9VI64_DROME	LD30995p (Uncharacterized protein)	CG10098 Dmel_CG10098	20.8078	15.3943	5.40764	20.6448	35.3173	29.5678	45.1655	29.4952	37.6331	31.5709	26.4	34.965	36.8489	29.1924	55.0768
Q94514	COX5A_DROME	Cytochrome c oxidase subunit 5A, mitochondrial (Cytochrome c oxidase polypeptide Va)	COX5A CoVa CG14724	627.992	401.533	630.74	385.683	228.565	514.661	348.957	312.758	575.34	1030.38	1151.37	268.046	433.873	587.219	629.446
B6IDM7	B6IDM7_DROME	GrpE protein homolog	Roe1-RA	123.516	134.623	119.178	124.265	103.907	126.998	192.711	153.432	178.3	267.74	224.005	222.48	305.526	240.765	254.411
Q8SYN6	Q8SYN6_DROME	RE50471p	CG8209	376.323	386.3	450.348	314.437	573.408	387.047	280.78	304.412	331.356	131.628	680.981	335.24	493.876	393.295	523.783
A1Z893	A1Z893_DROME	DI01187p (Uncharacterized protein) (EC 1.11.1.15)	CG12896-RA CG12896 Dmel_CG12896	549.115	546.067	414.089	533.164	721.903	740.266	813.463	824.376	697.517	1384.99	1298.6	1463.05	1706.53	1624.22	1283.66
Q9VW34	Q9VW34_DROME	FI03450p (Serpentine, isoform B) (Serpentine, isoform C) (EC 3.5.1.41)	serp serp-RB CG32209 Dmel_CG32209	14.5302	22.6738	29.3468	27.272	11.9827	31.4199	124.073	67.4135	66.4011	232.306	201.672	64.0393	159.79	135.367	114.128
Q9VHW4	Q9VHW4_DROME	FI21225p1 (Unc-45, isoform A) (Unc-45, isoform B)	unc-45 unc-45-RA CG2708 Dmel_CG2708	29.369	24.2775	16.6307	13.6842	14.2624	21.2077	20.6109	37.4373	43.2055	13.171	22.5614	16.8134	25.7298	20.1225	42.4154
Q9VLV5	RUXE_DROME	Probable small nuclear ribonucleoprotein E (snRNP-E) (Sm protein E) (Sm-E) (SmE)	SmE CG18591	429.609	492.386	409.636	641.847	531.036	429.115	280.708	550.029	729.58	160.444	414.54	402.261	409.516	483.287	677.305
M9PE74	M9PE74_DROME	No circadian temperature entrainment, isoform D	nocte CG17255 Dmel_CG17255	158.427	189.328	192.08	31.1172	143.023	44.7728	39.1232	41.1405	35.4713	36.3187	521.97	97.6022	60.7657	39.8958	67.9057
Q9W5B4	Q9W5B4_DROME	GH18858p (Uncharacterized protein)	EG:103E12.2 CG14629 Dmel_CG14629	13.7193	27.1063	12.8277	3.68021	14.6853	17.1579	92.2459	90.396	87.4365	212.935	188.484	155.557	141.614	150.061	102.571
M9PIA6	M9PIA6_DROME	Mi-2, isoform D (EC 3.6.1.3)	Mi-2 CG8103 Dmel_CG8103	14.0753	15.005	3.20485	34.5533	10.1022	3.09164	25.0956	6.0738	16.7141	26.4526	11.7946	72.6281	46.3727	31.0038	14.3183
Q59E09	Q59E09_DROME	Acetyl-coenzyme A synthetase (EC 6.2.1.1)	AcCoAS AcCoAS-RA CG9390 Dmel_CG9390	11.5759	16.5201	5.82353	32.0444	710.94	17.6258	74.7688	43.4708	45.8609	221.026	179.699	132.716	69.795	100.832	68.3264
Q9V8R9	41_DROME	Protein 4.1 homolog (Protein coracle)	cora CG11949	31.8727	37.4871	12.1981	19.3195	34.5012	22.1421	95.3774	63.5461	68.0626	30.8386	172.736	108.341	85.3989	113.512	94.2497
A8JUY0	A8JUY0_DROME	RNA-binding protein 4F, isoform D (RNA-binding protein 4F, isoform F)	Rnp4F CG3312 Dmel_CG3312	55.1062	43.8677	19.4718	9.55715	41.895	32.7315	42.4027	19.2469	12.4641	19.2948	28.6675	35.3304	56.6946	56.1801	51.1106
Q9VWH4	IDH3A_DROME	Probable isocitrate dehydrogenase [NAD] subunit alpha, mitochondrial (EC 1.1.1.41) (Isocitric dehydrogenase subunit alpha) (NAD(+)-specific ICDH subunit alpha)	l(1)G0156 CG12233	1139.13	1184.2	1297.07	782.945	1335.53	1032.61	770.156	713.562	1034.52	1010.65	1008.89	1135.28	1591.19	1529.66	1376.68
Q9VFE7	Q9VFE7_DROME	GH01087p (Nucleoporin 93kD-2)	Nup93-2 CG7262 Dmel_CG7262	98.1343	87.3273	122.033	43.4518	66.8988	47.6982	44.7969	43.877	42.7302	41.719	54.9136	32.1373	50.2941	21.6433	74.5526
Q9VMR6	Q9VMR6_DROME	MIP06029p (Uncharacterized protein) (EC 6.2.1.3)	CG12512-RA CG12512 Dmel_CG12512	88.5759	1405.62	81.9909	123.169	71.1485	126.541	132.519	102.534	108.259	296.218	267.348	251.739	239.848	175.173	198.912
Q8IPG9	Q8IPG9_DROME	Basigin, isoform A (Basigin, isoform B) (Basigin, isoform C) (Basigin, isoform D) (Basigin, isoform E) (Basigin, isoform F) (Basigin, isoform H) (Basigin, isoform I) (LD05560p) (LD19437p)	Bsg gel CG31605 Dmel_CG31605	37.9654	29.1768	41.1481	75.1115	16.6594	50.9813	39.0681	34.0287	49.9182	149.165	115.398	26.4203	37.2611	39.2897	67.7419
Q9VP27	Q9VP27_DROME	Golgi complex-localized glycoprotein 1, isoform A (LD19434p)	Glg1 CG33214 Dmel_CG33214	20.4657	27.4633	21.6245	16.9409	24.2469	8.39104	1.73572	11.4474	15.4715	16.5655	5.05439	67.4136	5.96154	3.36174	11.081
O97118	O97118_DROME	Ribosomal protein L23a (Fragment)	RpL23A rpl23a CG7977	4769.78	4875.94	4979.12	3241.63	4633.74	4016.06	1238.08	2026.64	2909.55	1570.91	1934.33	1588.07	4145.2	3969.47	3847.76
Q24506	Q24506_DROME	Sterol carrier protein x	ScpX CG17320	27.5997	22.4098	7.96987	36.9307	26.9447	16.3251	31.7944	27.5162	11.933	40.8757	35.9185	39.1812	10.1502	14.5266	41.1125
E1JJF3	E1JJF3_DROME	Innexin	Inx2 inx inx2 CG4590 Dmel_CG4590	77.9465	38.9992	60.0138	154.275	193.115	223.898	54.5389	71.7625	150.548	103.245	248.937	105.732	43.4114	97.2581	173.124
A1ZAK4	A1ZAK4_DROME	Dek, isoform A (Dek, isoform E) (LD22367p) (LP14433p)	Dek Dek-RA CG5935 Dmel_CG5935	103.184	112.253	107.089	111.438	133.538	145.512	124.234	120.805	84.9466	102.286	97.2138	109.383	105.121	78.1127	215.243
Q9V470	Q9V470_DROME	Succinyl-CoA ligase subunit beta (EC 6.2.1.-)	Sucb sucb CG10622 Dmel_CG10622	101.939	93.413	106.02	75.3994	88.0804	91.2383	102.809	106.738	124.23	68.5015	63.2817	93.0928	164.961	163.715	165.827
P08985	H2AV_DROME	Histone H2A.v (H2A.F/Z) (H2A.Z)	His2Av H2AvD His2AvD CG5499	63.134	60.4194	56.2731	29.4679	34.5201	47.1173	36.604	32.9622	37.4013	23.0901	17.5808	16.8323	37.4652	51.5872	64.1211
Q9V3P3	Q9V3P3_DROME	LD45860p (Proteasome regulator dREG) (REG, isoform A) (REG, isoform B)	REG CG1591 Dmel_CG1591	1844.82	2462.63	2259.59	1067.69	2933.38	1597.17	1081.92	927.053	1398.52	823.13	784.083	1239.92	2477.64	2081.52	1985.3
Q8SZK9	Q8SZK9_DROME	C-type lectin 27kD, isoform A (C-type lectin 27kD, isoform B) (HL04814p) (RH18728p)	Clect27 CG3244 Dmel_CG3244	89.9196	247.721	38.043	199.645	85.8198	110.076	264.444	181.166	214.766	958.687	821.207	539.828	289.277	349.165	303.516
Q9W4J4	Q9W4J4_DROME	GM14292p (Uncharacterized protein, isoform A) (Uncharacterized protein, isoform B)	CG11444 Dmel_CG11444	301.55	231.504	259.788	54.4331	241.492	51.3917	131.424	339.149	262.663	76.6362	116.232	44.167	381.445	241.903	258.443
Q9VAP2	Q9VAP2_DROME	Dim gamma-tubulin 6 (LD14121p)	dgt6 CG11881 Dmel_CG11881	67.2441	64.1403	59.9797	13.6295	37.4011	10.9272	7.36013	37.0201	27.1365	5.3273	315.127	15.0222	31.0428	25.0479	27.1204
Q9U1K3	Q9U1K3_DROME	Globin	glob1 CG9734	135.001	169.28	128.852	243.727	156.104	159.439	371.815	340.709	330.244	573.58	494.429	479.068	627.844	591.467	481.3
Q9VW41	Q9VW41_DROME	FI17101p1 (Uncharacterized protein, isoform A)	CG15881-RA CG15881 Dmel_CG15881	24.7286	27.2088	57.7511	24.4199	17.5359	11.864	43.9644	43.9	14.4735	80.9562	56.1529	59.4504	55.5419	60.1245	54.1689
Q9VHY6	Q9VHY6_DROME	ER membrane protein complex 1, isoform A (ER membrane protein complex 1, isoform B) (LD19064p)	EMC1 CG2943 Dmel_CG2943	265.358	297.013	333.726	241.208	157.862	217.211	47.536	78.9009	123.716	136.042	1102.42	84.0029	323.117	118.216	176.602
Q9VZI1	Q9VZI1_DROME	Transgelin	Chd64 CG14996 Dmel_CG14996	120.171	125.509	171.093	326.654	229.112	246.163	526.892	381.356	429.007	605.074	783.384	798.071	918.585	810.672	643.307
Q9W4X7	EI3GA_DROME	Eukaryotic translation initiation factor 3 subunit G-A (Eukaryotic translation initiation factor 3 RNA-binding subunit 1) (eIF-3 RNA-binding subunit 1) (Eukaryotic translation initiation factor 3 subunit 4-1)	eIF3ga eIF3-S4 CG8636	467.246	395.111	420.155	266.595	482.724	372.002	265.77	313.264	398.228	343.008	341.174	371.752	502.492	494.601	536.723
Q8MRI4	Q8MRI4_DROME	CG1578, isoform A (CG1578, isoform B) (CG1578, isoform C) (LD05643p) (LD28359p)	CG1578 Dmel_CG1578	34.6297	43.3028	40.3961	23.5659	25.4342	28.8712	32.4119	50.0928	22.1872	19.4046	24.2679	15.9449	12.2377	20.4185	62.1832
A4V2F2	A4V2F2_DROME	Mustard, isoform U	mtd l(3)82Fd CG32464 Dmel_CG32464	1707.07	1541.34	2177.3	1875.48	2939.07	2316.75	1389.88	2082.76	2809.97	1548.56	1858.94	2793.04	3198.73	3935.07	3269.38
Q9VXV3	Q9VXV3_DROME	Shattered	shtd CG9198 Dmel_CG9198	166.585	185.193	125.121	31.9837	45.7102	133.107	120.95	120.029	155.051	100.958	95.9442	82.7783	193.601	195.379	212.28
Q9W0J9	Q9W0J9_DROME	CG9119 (EC 3.1.-.-) (GH07301p)	CG9119 Dmel_CG9119	42.6807	92.802	579.435	234.412	288.968	159.236	199.735	188.478	234.607	295.275	524.293	332.136	258.846	212.258	310.558
Q9VA42	Q9VA42_DROME	Niemann-Pick type C-2g, isoform A (Niemann-Pick type C-2g, isoform B)	Npc2g CG11314 Dmel_CG11314	116.419	166.317	179.52	209.615	668.489	161.983	314.857	209.901	279.641	569.934	456.984	349.614	490.013	466.603	387.512
P20240	OTE_DROME	Otefin	Ote CG5581	60.1059	57.9143	92.7279	2.86477	25.3366	2.19743	2.19422		1.21868	6.09442	6.89318	6.26903	116.524	6.13424	3.3848
Q9W0B3	Q9W0B3_DROME	CG7967 (GH19706p) (RH70193p)	Vta1 CG7967 Dmel_CG7967	122.266	124.406	107.023	103.183	39.5724	113.831	96.8257	11.9056	106.971	127.791	94.969	82.6999	84.0874	127.398	118.544
Q8IGV8	Q8IGV8_DROME	RE21586p	CG9480	27.9379	4.56868	26.8691	34.1012	39.4746	26.5477	40.9034	20.9516	26.7302	122.346	98.8554	77.7006	83.3525	64.2933	49.5665
Q9VSK4	Q9VSK4_DROME	CG6983, isoform A (CG6983, isoform B) (GM13032p)	CG6983 Dmel_CG6983	69.2069	111.402	7.85485	136.722	31.2172	46.245	21.2518	35.99	90.7294	26.388	48.895	119.724	79.61	43.6675	407.543
O97365	O97365_DROME	BM-40 (MIP10412p1) (Secreted protein, acidic, cysteine-rich, isoform A) (Secreted protein, acidic, cysteine-rich, isoform B)	SPARC BM-40-SPARC BM-40-SPARC-RA BM-40/SPARC CG6378 Dmel_CG6378	3.68378	3.09255	3.56775	1.43253	16.0612	10.1632	10.869	8.17089	7.47966	759.229	15.2638	9.72335	110.378	97.2988	104.816
D1FYI8	D1FYI8_DROME	Odorant-binding protein 99a	Obp99a	199.296	226.004	100.098	680.149	540.556	573.22	3514.72	3020.18	2215.1	2794.56	2297.73	2540.97	4676.72	3983.01	3866.82
Q95R98	Q95R98_DROME	Protein phosphatase methylesterase 1 (PME-1) (EC 3.1.1.-)	CG5068 Dmel_CG5068	123.293	115.4	105.363	85.987	74.13	119.272	149.537	133.475	142.037	154.951	84.8605	140.34	137.405	142.718	230.826
Q9VMW1	Q9VMW1_DROME	Reticulon-like protein	Rtnl1 Rtnl1-RD CG33113 Dmel_CG33113	39.2541	85.4713	46.7039	140.308	160.302	120.477	86.1721	176.705	146.029	305.842	438.117	263.977	223.422	265.524	217.307
Q9NG27	Q9NG27_DROME	TIMEOUT	timeout CG7855	37.8606	16.1847	59.3705	9.25256	50.799	13.5851	115.615	92.0842	17.2201	23.6906	66.969	172.316	121.288	35.6721	119.525
Q7JWN2	Q7JWN2_DROME	RE25177p (Uncharacterized protein)	CG13159 Dmel_CG13159	6.49112		2.69203	5.51485	5.32939	8.17969	6.07535	7.90682	2.52966	12.4821	3.17167	14.4382	77.5329	63.9321	78.8533
P48609	CDK5_DROME	Cyclin-dependent kinase 5 homolog (EC 2.7.11.22) (Cell division protein kinase 5)	Cdk5 CG8203	41.7149	17.1086	17.6689	17.7991	27.0542	24.8164	40.7993	38.4168	36.7004	31.6974	36.4479	32.5034	18.2781	386.565	388.127
O18338	O18338_DROME	LD44762p (Rab8) (Rab8, isoform A) (Rab8, isoform C)	Rab8 rab8 CG8287 Dmel_CG8287	29.7871	39.4768	37.5659	40.8167	42.0742	33.9174	42.0048	38.8642	30.5469	38.6129	35.6972	28.4297	432.168	618.94	419.67
Q9VZX9	Q9VZX9_DROME	Adenosylhomocysteinase (EC 3.3.1.1)	CG9977-RA CG9977 Dmel_CG9977	234.147	248.715	9.80143	47.5355	21.8751	38.2998	69.642	96.3885	277.524	139.25	124.446	332.903	117.243	107.672	117.717
M9PBM1	M9PBM1_DROME	U2 small nuclear riboprotein auxiliary factor 38, isoform B	U2af38 CG3582 Dmel_CG3582	24.3574	19.2017	20.8584	27.5236	27.0902	31.4737	20.1738	20.4776	23.7911	48.7234	53.5728	42.4754	168.533	29.3889	41.1222
Q07171	GELS_DROME	Gelsolin	Gel CG1106	1268.94	1760.58	2330	2393.23	3193.73	2172.54	1644.31	2198.91	2742.7	3132.87	3211.26	4519.97	4231.88	4610.37	3512.86
Q9VQ29	Q9VQ29_DROME	Cytochrome b-c1 complex subunit Rieske, mitochondrial (EC 1.10.2.2)	RFeSP RFeSP-RB CG7361 Dmel_CG7361	119.747	50.8676	97.8659	55.8138	57.5526	71.6299	16.7578	21.6708	51.9767	64.1113	11.6838	14.0055	15.1619	41.3028	59.033
E4NKH1	E4NKH1_DROME	RT10449p (Fragment)	Gp150-RC	63.9683	86.1735	48.7672	71.3294	53.288	62.9859	92.2439	79.8575	23.4288	199.106	67.5448	162.551	88.821	133.434	137.727
T2GGK5	T2GGK5_DROME	FI21426p1	Tl-RB	69.8333	69.6384	68.124	33.4273	5.99691	44.6573	31.9986	39.6296	35.9881	36.5535	40.2706	7.01921	7.93868	1.77742	68.2715
X2JEB6	X2JEB6_DROME	Imaginal disc growth factor 4, isoform C (EC 3.2.1.14)	Idgf4 CG1780 Dmel_CG1780	434.34	346.314	544.125	519.657	452.264	394.871	395.927	313.206	366.038	1085.12	1041.25	616.071	492.383	638.407	648.429
Q9VA48	Q9VA48_DROME	Serpin 100A	Spn100A CG1342 Dmel_CG1342	125.731	20.8401	20.4698	15.3949	20.6884	12.9471	10.3496	9.25373	61.1688	49.2035	37.4047	42.8926	119.129	99.1679	114.707
A4V4C1	A4V4C1_DROME	Casein kinase II beta subunit, isoform C (Casein kinase II beta subunit, isoform D) (EC 2.7.11.-) (Casein kinase II beta subunit, isoform F) (Casein kinase II beta subunit, isoform H) (RE20707p)	CkIIbeta CkIIbeta-RB CG15224 Dmel_CG15224	158.707	198.698	173.597	206.348	244.846	149.032	178.585	163.154	158.827	312.391	286.608	352.752	337.561	296.169	288.561
[truncated: 188 more rows]

## Sheet: Results
Entry	Entry name	Protein names	Gene names	Log2 ratio (Stage_4.5-9h/Stage_0-4.5h)	-Log10 p-value Stage_4.5-9h vs Stage_0-4.5h	Log2 ratio (Stage_9-13.5h/Stage_0-4.5h)	-Log10 p-value Stage_9-13.5h vs Stage_0-4.5h	Log2 ratio (Stage_13.5-18h/Stage_0-4.5h)	-Log10 p-value Stage_13.5-18h vs Stage_0-4.5h	Log2 ratio (Stage_18-22.5h/Stage_0-4.5h)	-Log10 p-value Stage_18-22.5h vs Stage_0-4.5h
[truncated: 1,966 more rows]

[truncated: 1 more sheets: Files sample correspondence]
